# Supplementary material for: 6-Benzyl-6,7-dihydro-5H-pyrrolo­[3,4-b]pyridine-5,7-dione
Source: Acta Crystallogr Sect E Struct Rep Online. 2011 Oct 8;67(Pt 11):o2895. doi: 10.1107/S1600536811041006 (PMC3247312; doi:10.1107/S1600536811041006)
Supplement: Supplementary file 1 [file e-67-o2895-sup1.cif]

##############################################################################
#                                                                            #
# This CIF contains the data in a paper accepted for publication in          #
# Acta Crystallographica Section E. It conforms to the requirements of       #
# Notes for Authors for Acta Crystallographica Section E, and has been       #
# peer reviewed under the auspices of the IUCr Commission on Journals.       #
#                                                                            #
# Full details of the Crystallographic Information File format               #
# are given in the paper "The Crystallographic Information File (CIF):       #
# a New Standard Archive File for Crystallography" by S. R. Hall, F. H.      #
# Allen and I. D. Brown [Acta Cryst. (1991), A47, 655-685].                  #
#                                                                            #
# The current version of the core CIF dictionary is obtainable from          #
# ftp://ftp.iucr.org/pub/cif_core.dic.                                       #
#                                                                            #
# Software is freely available for graphical display of the structure(s)     #
# in this CIF. For information consult the CIF software page                 #
# http://www.iucr.org/resources/cif/software.                                #
#                                                                            #
# This file may be used for bona fide research purposes within the           #
# scientific community so long as proper attribution is given to the journal # 
# article from which it was obtained.                                        #
#                                                                            #
##############################################################################
data_I
_audit_creation_method     SHELXL-97
_chemical_name_systematic
;
6-Benzyl-6,7-dihydro-5<i>H</i>-pyrrolo[3,4-<i>b</i>]pyridine-5,7-dione
;
_chemical_name_common     ?
_chemical_formula_moiety     'C14 H10 N2 O2'
_chemical_formula_sum     'C14 H10 N2 O2'
_chemical_formula_iupac     'C14 H10 N2 O2'
_chemical_formula_weight     238.24
_chemical_melting_point     ?
_symmetry_cell_setting     monoclinic
_symmetry_space_group_name_H-M     'P 21/c'
_symmetry_space_group_name_Hall     '-P 2ybc'
loop_
    _symmetry_equiv_pos_as_xyz
    'x,y,z'
    '-x,1/2+y,1/2-z'
    '-x,-y,-z'
    'x,1/2-y,1/2+z'
_cell_length_a     11.8548(6)
_cell_length_b     12.3969(8)
_cell_length_c     8.1676(4)
_cell_angle_alpha     90.00
_cell_angle_beta     107.45(3)
_cell_angle_gamma     90.00
_cell_volume     1145.1(2)
_cell_formula_units_Z     4
_cell_measurement_reflns_used     25
_cell_measurement_theta_min     10
_cell_measurement_theta_max     13
_cell_measurement_temperature     293(2)
_exptl_crystal_description     block
_exptl_crystal_colour     colorless
_exptl_crystal_size_max     0.20
_exptl_crystal_size_mid     0.10
_exptl_crystal_size_min     0.10
_exptl_crystal_density_diffrn     1.382
_exptl_crystal_density_meas     ?
_exptl_crystal_density_method     'not measured'
_exptl_crystal_F_000     496
_exptl_absorpt_coefficient_mu     0.095
_exptl_absorpt_correction_type     psi-scan
_exptl_absorpt_process_details     '(North <i>et al.</i>, 1968)'
_exptl_absorpt_correction_T_min     0.9813
_exptl_absorpt_correction_T_max     0.9906
_exptl_special_details
;
;
_diffrn_ambient_temperature     293(2)
_diffrn_radiation_type     MoK\a
_diffrn_radiation_wavelength     0.71073
_diffrn_radiation_source     'fine-focus sealed tube'
_diffrn_radiation_monochromator     graphite
_diffrn_measurement_device_type     'Enraf--Nonius CAD-4'
_diffrn_measurement_method     \w/2\q
_diffrn_detector_area_resol_mean     ?
_diffrn_reflns_number     2087
_diffrn_reflns_av_R_equivalents     0.0452
_diffrn_reflns_av_sigmaI/netI     0.0465
_diffrn_reflns_theta_min     1.80
_diffrn_reflns_theta_max     25.38
_diffrn_reflns_theta_full     25.38
_diffrn_measured_fraction_theta_max     0.991
_diffrn_measured_fraction_theta_full     0.991
_diffrn_reflns_limit_h_min     -14
_diffrn_reflns_limit_h_max     13
_diffrn_reflns_limit_k_min     0
_diffrn_reflns_limit_k_max     14
_diffrn_reflns_limit_l_min     0
_diffrn_reflns_limit_l_max     9
_diffrn_standards_number     3
_diffrn_standards_interval_count     200
_diffrn_standards_interval_time     .
_diffrn_standards_decay_%     1
_refine_special_details
;
Refinement of <i>F</i>^2^ against ALL reflections. The weighted <i>R</i>-factor
<i>wR</i> and goodness of fit <i>S</i> are based on <i>F</i>^2^, conventional
<i>R</i>-factors <i>R</i> are based on <i>F</i>, with <i>F</i> set to zero for
negative <i>F</i>^2^. The threshold expression of <i>F</i>^2^ >
\s(<i>F</i>^2^) is used only for calculating <i>R</i>-factors(gt) <i>etc</i>.
and is not relevant to the choice of reflections for refinement.
<i>R</i>-factors based on <i>F</i>^2^ are statistically about twice as large
as those based on <i>F</i>, and <i>R</i>- factors based on ALL data will be
even larger.
;
_reflns_number_total     2087
_reflns_number_gt     1100
_reflns_threshold_expression     I>2sigma(I)
_refine_ls_structure_factor_coef     Fsqd
_refine_ls_matrix_type     full
_refine_ls_R_factor_all     0.1152
_refine_ls_R_factor_gt     0.0582
_refine_ls_wR_factor_gt     0.1457
_refine_ls_wR_factor_ref     0.1736
_refine_ls_goodness_of_fit_ref     1.004
_refine_ls_restrained_S_all     1.012
_refine_ls_number_reflns     2087
_refine_ls_number_parameters     163
_refine_ls_number_restraints     12
_refine_ls_hydrogen_treatment     constr
_refine_ls_weighting_scheme     calc
_refine_ls_weighting_details
         'calc w=1/[\s^2^(Fo^2^)+(0.0820P)^2^+0.0000P] where P=(Fo^2^+2Fc^2^)/3'
_atom_sites_solution_hydrogens     geom
_atom_sites_solution_primary     direct
_atom_sites_solution_secondary     difmap
_refine_ls_shift/su_max     0.000
_refine_ls_shift/su_mean     0.000
_refine_diff_density_max     0.172
_refine_diff_density_min     -0.130
_refine_ls_extinction_method     none
_refine_ls_extinction_coef     ?
loop_
    _atom_type_symbol
    _atom_type_description
    _atom_type_scat_dispersion_real
    _atom_type_scat_dispersion_imag
    _atom_type_scat_source
    'C' 'C' 0.0033 0.0016
                         'International Tables Vol C Tables 4.2.6.8 and 6.1.1.4'
    'H' 'H' 0.0000 0.0000
                         'International Tables Vol C Tables 4.2.6.8 and 6.1.1.4'
    'N' 'N' 0.0061 0.0033
                         'International Tables Vol C Tables 4.2.6.8 and 6.1.1.4'
    'O' 'O' 0.0106 0.0060
                         'International Tables Vol C Tables 4.2.6.8 and 6.1.1.4'
_computing_data_collection     'CAD-4 EXPRESS (Enraf--Nonius, 1994)'
_computing_cell_refinement     'CAD-4 EXPRESS (Enraf--Nonius, 1994)'
_computing_data_reduction     'XCAD4 (Harms & Wocadlo, 1995)'
_computing_structure_solution     'SHELXTL (Sheldrick, 2008)'
_computing_structure_refinement     'SHELXTL (Sheldrick, 2008)'
_computing_molecular_graphics     'SHELXTL (Sheldrick, 2008)'
_computing_publication_material     'SHELXTL (Sheldrick, 2008)'
loop_
    _atom_site_type_symbol
    _atom_site_label
    _atom_site_fract_x
    _atom_site_fract_y
    _atom_site_fract_z
    _atom_site_U_iso_or_equiv
    _atom_site_adp_type
    _atom_site_calc_flag
    _atom_site_refinement_flags
    _atom_site_occupancy
    _atom_site_symmetry_multiplicity
    _atom_site_disorder_assembly
    _atom_site_disorder_group
    N N1 0.2267(2) 0.6223(2) 0.0923(3) 0.0602(7) Uani d . 1 1 . .
    O O1 0.20765(18) 0.43903(17) 0.1329(3) 0.0753(7) Uani d . 1 1 . .
    C C1 0.4977(3) 0.7166(3) 0.2368(5) 0.0896(11) Uani d . 1 1 . .
    H H1A 0.4640 0.7810 0.1871 0.108 Uiso calc R 1 1 . .
    N N2 -0.0141(2) 0.74370(19) 0.2194(3) 0.0711(7) Uani d U 1 1 . .
    O O2 0.19962(18) 0.80705(17) 0.0885(3) 0.0782(7) Uani d . 1 1 . .
    C C2 0.6005(3) 0.7199(3) 0.3733(5) 0.0957(12) Uani d . 1 1 . .
    H H2B 0.6327 0.7861 0.4170 0.115 Uiso calc R 1 1 . .
    C C3 0.6539(3) 0.6287(3) 0.4429(4) 0.0763(9) Uani d . 1 1 . .
    H H3A 0.7242 0.6307 0.5324 0.092 Uiso calc R 1 1 . .
    C C4 0.6038(3) 0.5337(3) 0.3807(5) 0.0980(13) Uani d . 1 1 . .
    H H4A 0.6398 0.4698 0.4289 0.118 Uiso calc R 1 1 . .
    C C5 0.5005(3) 0.5297(3) 0.2473(5) 0.0919(12) Uani d . 1 1 . .
    H H5A 0.4681 0.4630 0.2066 0.110 Uiso calc R 1 1 . .
    C C6 0.4446(2) 0.6219(2) 0.1734(3) 0.0577(8) Uani d . 1 1 . .
    C C7 0.3308(3) 0.6186(3) 0.0307(4) 0.0758(10) Uani d . 1 1 . .
    H H7A 0.3282 0.6793 -0.0454 0.091 Uiso calc R 1 1 . .
    H H7B 0.3282 0.5530 -0.0351 0.091 Uiso calc R 1 1 . .
    C C8 0.1751(2) 0.5306(2) 0.1379(3) 0.0570(8) Uani d . 1 1 . .
    C C9 0.0735(2) 0.5705(2) 0.1955(3) 0.0505(6) Uani d U 1 1 . .
    C C10 -0.0010(2) 0.5161(2) 0.2533(3) 0.0493(7) Uani d U 1 1 . .
    H H10A 0.0040 0.4415 0.2653 0.059 Uiso calc R 1 1 . .
    C C11 -0.0833(3) 0.5716(2) 0.2939(4) 0.0655(8) Uani d U 1 1 . .
    H H11A -0.1372 0.5342 0.3353 0.079 Uiso calc R 1 1 . .
    C C12 -0.0940(3) 0.6819(2) 0.2785(3) 0.0633(8) Uani d U 1 1 . .
    H H12A -0.1550 0.7164 0.3075 0.076 Uiso calc R 1 1 . .
    C C13 0.0710(2) 0.6813(2) 0.1768(3) 0.0504(6) Uani d U 1 1 . .
    C C14 0.1696(3) 0.7163(2) 0.1142(3) 0.0581(8) Uani d . 1 1 . .
loop_
    _atom_site_aniso_label
    _atom_site_aniso_U_11
    _atom_site_aniso_U_22
    _atom_site_aniso_U_33
    _atom_site_aniso_U_12
    _atom_site_aniso_U_13
    _atom_site_aniso_U_23
    N1 0.0490(14) 0.0711(16) 0.0568(14) 0.0019(13) 0.0100(11) 0.0026(13)
    O1 0.0755(15) 0.0661(14) 0.0803(15) 0.0207(12) 0.0173(12) -0.0042(11)
    C1 0.063(2) 0.075(2) 0.118(3) -0.0018(18) 0.007(2) 0.021(2)
    N2 0.0711(18) 0.0628(14) 0.0755(17) 0.0089(11) 0.0162(13) -0.0014(12)
    O2 0.0702(15) 0.0627(13) 0.0928(16) -0.0110(11) 0.0108(12) 0.0161(11)
    C2 0.067(2) 0.084(3) 0.120(3) -0.014(2) 0.003(2) -0.005(2)
    C3 0.0509(18) 0.101(3) 0.076(2) -0.001(2) 0.0185(16) 0.001(2)
    C4 0.068(2) 0.079(3) 0.129(3) 0.009(2) 0.003(2) 0.014(2)
    C5 0.073(3) 0.072(2) 0.113(3) -0.0044(19) 0.000(2) -0.010(2)
    C6 0.0490(16) 0.071(2) 0.0572(16) 0.0014(16) 0.0227(14) 0.0005(16)
    C7 0.0562(19) 0.114(3) 0.0586(18) -0.0033(18) 0.0195(16) 0.0010(18)
    C8 0.0532(18) 0.0573(19) 0.0503(17) 0.0024(15) -0.0002(13) -0.0016(13)
    C9 0.0483(15) 0.0511(12) 0.0446(15) 0.0002(12) 0.0027(12) -0.0005(12)
    C10 0.0542(17) 0.0359(12) 0.0503(15) 0.0001(10) 0.0040(12) 0.0023(11)
    C11 0.0599(18) 0.0689(14) 0.0665(19) 0.0027(14) 0.0171(15) 0.0000(16)
    C12 0.0601(19) 0.0673(15) 0.0618(18) 0.0126(14) 0.0171(14) -0.0092(16)
    C13 0.0525(15) 0.0481(12) 0.0442(14) -0.0032(12) 0.0049(12) 0.0002(12)
    C14 0.0516(18) 0.060(2) 0.0516(17) -0.0023(15) -0.0014(13) 0.0026(14)
_geom_special_details
;
All e.s.d.'s (except the e.s.d. in the dihedral angle between two l.s. planes)
are estimated using the full covariance matrix. The cell e.s.d.'s are taken
into account individually in the estimation of e.s.d.'s in distances, angles
and torsion angles; correlations between e.s.d.'s in cell parameters are only
used when they are defined by crystal symmetry. An approximate (isotropic)
treatment of cell e.s.d.'s is used for estimating e.s.d.'s involving l.s.
planes.
;
loop_
    _geom_bond_atom_site_label_1
    _geom_bond_atom_site_label_2
    _geom_bond_site_symmetry_2
    _geom_bond_distance
    _geom_bond_publ_flag
    N1 C14 . 1.385(4) ?
    N1 C8 . 1.394(3) ?
    N1 C7 . 1.467(4) ?
    O1 C8 . 1.203(3) ?
    C1 C6 . 1.359(4) ?
    C1 C2 . 1.384(5) ?
    C1 H1A . 0.9300 ?
    N2 C13 . 1.395(3) ?
    N2 C12 . 1.411(4) ?
    O2 C14 . 1.217(3) ?
    C2 C3 . 1.336(4) ?
    C2 H2B . 0.9300 ?
    C3 C4 . 1.347(4) ?
    C3 H3A . 0.9300 ?
    C4 C5 . 1.374(4) ?
    C4 H4A . 0.9300 ?
    C5 C6 . 1.367(4) ?
    C5 H5A . 0.9300 ?
    C6 C7 . 1.496(4) ?
    C7 H7A . 0.9700 ?
    C7 H7B . 0.9700 ?
    C8 C9 . 1.503(4) ?
    C9 C10 . 1.306(3) ?
    C9 C13 . 1.382(4) ?
    C10 C11 . 1.315(4) ?
    C10 H10A . 0.9300 ?
    C11 C12 . 1.376(4) ?
    C11 H11A . 0.9300 ?
    C12 H12A . 0.9300 ?
    C13 C14 . 1.474(4) ?
loop_
    _geom_angle_atom_site_label_1
    _geom_angle_atom_site_label_2
    _geom_angle_atom_site_label_3
    _geom_angle_site_symmetry_1
    _geom_angle_site_symmetry_3
    _geom_angle
    _geom_angle_publ_flag
    C14 N1 C8 . . 112.4(2) ?
    C14 N1 C7 . . 124.4(3) ?
    C8 N1 C7 . . 123.2(3) ?
    C6 C1 C2 . . 121.9(3) ?
    C6 C1 H1A . . 119.1 ?
    C2 C1 H1A . . 119.1 ?
    C13 N2 C12 . . 113.2(2) ?
    C3 C2 C1 . . 120.5(3) ?
    C3 C2 H2B . . 119.7 ?
    C1 C2 H2B . . 119.7 ?
    C2 C3 C4 . . 118.7(3) ?
    C2 C3 H3A . . 120.7 ?
    C4 C3 H3A . . 120.7 ?
    C3 C4 C5 . . 121.2(3) ?
    C3 C4 H4A . . 119.4 ?
    C5 C4 H4A . . 119.4 ?
    C6 C5 C4 . . 121.2(3) ?
    C6 C5 H5A . . 119.4 ?
    C4 C5 H5A . . 119.4 ?
    C1 C6 C5 . . 116.5(3) ?
    C1 C6 C7 . . 121.8(3) ?
    C5 C6 C7 . . 121.7(3) ?
    N1 C7 C6 . . 112.7(2) ?
    N1 C7 H7A . . 109.0 ?
    C6 C7 H7A . . 109.0 ?
    N1 C7 H7B . . 109.0 ?
    C6 C7 H7B . . 109.0 ?
    H7A C7 H7B . . 107.8 ?
    O1 C8 N1 . . 126.2(3) ?
    O1 C8 C9 . . 128.0(3) ?
    N1 C8 C9 . . 105.8(2) ?
    C10 C9 C13 . . 124.0(3) ?
    C10 C9 C8 . . 129.5(3) ?
    C13 C9 C8 . . 106.5(3) ?
    C9 C10 C11 . . 117.1(3) ?
    C9 C10 H10A . . 121.5 ?
    C11 C10 H10A . . 121.5 ?
    C10 C11 C12 . . 123.4(3) ?
    C10 C11 H11A . . 118.3 ?
    C12 C11 H11A . . 118.3 ?
    C11 C12 N2 . . 121.3(3) ?
    C11 C12 H12A . . 119.4 ?
    N2 C12 H12A . . 119.4 ?
    C9 C13 N2 . . 121.1(3) ?
    C9 C13 C14 . . 109.8(3) ?
    N2 C13 C14 . . 129.1(2) ?
    O2 C14 N1 . . 125.2(3) ?
    O2 C14 C13 . . 129.4(3) ?
    N1 C14 C13 . . 105.4(2) ?
loop_
    _geom_torsion_atom_site_label_1
    _geom_torsion_atom_site_label_2
    _geom_torsion_atom_site_label_3
    _geom_torsion_atom_site_label_4
    _geom_torsion_site_symmetry_1
    _geom_torsion_site_symmetry_2
    _geom_torsion_site_symmetry_3
    _geom_torsion_site_symmetry_4
    _geom_torsion
    _geom_torsion_publ_flag
    C6 C1 C2 C3 . . . . 2.8(6) ?
    C1 C2 C3 C4 . . . . -1.9(6) ?
    C2 C3 C4 C5 . . . . 0.6(6) ?
    C3 C4 C5 C6 . . . . -0.3(6) ?
    C2 C1 C6 C5 . . . . -2.4(5) ?
    C2 C1 C6 C7 . . . . 177.4(3) ?
    C4 C5 C6 C1 . . . . 1.1(5) ?
    C4 C5 C6 C7 . . . . -178.7(3) ?
    C14 N1 C7 C6 . . . . 91.4(3) ?
    C8 N1 C7 C6 . . . . -87.6(3) ?
    C1 C6 C7 N1 . . . . -88.5(4) ?
    C5 C6 C7 N1 . . . . 91.3(4) ?
    C14 N1 C8 O1 . . . . -179.2(3) ?
    C7 N1 C8 O1 . . . . -0.1(4) ?
    C14 N1 C8 C9 . . . . 0.0(3) ?
    C7 N1 C8 C9 . . . . 179.2(2) ?
    O1 C8 C9 C10 . . . . 0.5(5) ?
    N1 C8 C9 C10 . . . . -178.7(3) ?
    O1 C8 C9 C13 . . . . -179.6(3) ?
    N1 C8 C9 C13 . . . . 1.1(3) ?
    C13 C9 C10 C11 . . . . 0.7(4) ?
    C8 C9 C10 C11 . . . . -179.4(2) ?
    C9 C10 C11 C12 . . . . -0.1(4) ?
    C10 C11 C12 N2 . . . . -1.1(4) ?
    C13 N2 C12 C11 . . . . 1.4(4) ?
    C10 C9 C13 N2 . . . . -0.2(4) ?
    C8 C9 C13 N2 . . . . 179.9(2) ?
    C10 C9 C13 C14 . . . . 178.1(2) ?
    C8 C9 C13 C14 . . . . -1.8(3) ?
    C12 N2 C13 C9 . . . . -0.8(4) ?
    C12 N2 C13 C14 . . . . -178.8(2) ?
    C8 N1 C14 O2 . . . . 177.7(3) ?
    C7 N1 C14 O2 . . . . -1.4(4) ?
    C8 N1 C14 C13 . . . . -1.1(3) ?
    C7 N1 C14 C13 . . . . 179.8(2) ?
    C9 C13 C14 O2 . . . . -176.9(3) ?
    N2 C13 C14 O2 . . . . 1.2(5) ?
    C9 C13 C14 N1 . . . . 1.8(3) ?
    N2 C13 C14 N1 . . . . 179.9(2) ?
loop_
    _geom_hbond_atom_site_label_D
    _geom_hbond_atom_site_label_H
    _geom_hbond_atom_site_label_A
    _geom_hbond_site_symmetry_A
    _geom_hbond_distance_DH
    _geom_hbond_distance_HA
    _geom_hbond_distance_DA
    _geom_hbond_angle_DHA
    C10 H10A N2 2_545 0.93 2.46 3.386(3) 177
data_global
_journal_date_recd_electronic     2011-09-26
_journal_date_accepted     2011-10-05
_journal_name_full     'Acta Crystallographica, Section E'
_journal_year     2011
_journal_volume     67
_journal_issue     11
_journal_page_first     o2895
_journal_page_last     o2895
_journal_paper_category     QO
_journal_coeditor_code     XU5342
_publ_contact_author_name     'Sun, Hong-Shun'
_publ_contact_author_address
;
Department of Applied Chemistry
Nanjing College of Chemical Technology
Geguan Road No.265 Nanjing
Nanjing 210048
People's Republic of China
;
_publ_contact_author_email     njutshs@126.com
_publ_contact_author_fax     '86 25 58370621'
_publ_contact_author_phone     '86 25 58370534'
_publ_section_title
;
6-Benzyl-6,7-dihydro-5<i>H</i>-pyrrolo[3,4-<i>b</i>]pyridine-5,7-dione
;
loop_
    _publ_author_name
    _publ_author_address
    'Sun, Hong-Shun'
;
Department of Applied Chemistry
Nanjing College of Chemical Technology
Nanjing 210048
People's Republic of China
;
    'Jiang, Long'
;
R&D Center, Jiangsu Yabang Pharmaceutical Group
Changzhou 213200
People's Republic of China
;
    'Xu, Hong'
;
Department of Chemical Engineering
Nanjing College of Chemical Technology
Nanjing 210048
People's Republic of China
;
    'Lu, Xin-Hua'
;
Department of Applied Chemistry
Nanjing College of Chemical Technology
Nanjing 210048
People's Republic of China
;
    'Li, Yu-Long'
;
Department of Chemical Engineering
Nanjing College of Chemical Technology
Nanjing 210048
People's Republic of China
;
