# Supplementary material for: 6-Benzyl-6,7-dihydro-5H-pyrrolo­[3,4-b]pyridine-5,7-dione
Source: Acta Crystallogr Sect E Struct Rep Online. 2011 Oct 8;67(Pt 11):o2895. doi: 10.1107/S1600536811041006 (PMC3247312; doi:10.1107/S1600536811041006)
Supplement: Supplementary file 2 [file e-67-o2895-Isup2.hkl]

# 
# h,k,l, Fc-squared, Fo-squared, sigma(Fo-squared) and status flag 
# 
data_I
_shelx_title  'X491 in P 21/c'
_shelx_refln_list_code          4 
_shelx_F_calc_maximum      198.50 
_exptl_crystal_F_000       496.00 
_reflns_d_resolution_high  0.8291 
 
loop_ 
 _symmetry_equiv_pos_as_xyz 
 'x, y, z' 
 '-x, y+1/2, -z+1/2' 
 '-x, -y, -z' 
 'x, -y-1/2, z-1/2' 
 
_cell_length_a    11.8548 
_cell_length_b    12.3969 
_cell_length_c     8.1676 
_cell_angle_alpha  90.000 
_cell_angle_beta  107.451 
_cell_angle_gamma  90.000 
 
_shelx_F_squared_multiplier     1.000 
 
loop_ 
 _refln_index_h 
 _refln_index_k 
 _refln_index_l 
 _refln_F_squared_calc 
 _refln_F_squared_meas 
 _refln_F_squared_sigma 
 _refln_observed_status 
   1   0   0     1359.44     1382.16     30.68 o 
   3   0   0     1024.16      938.93     13.28 o 
   4   0   0      209.16      235.14      9.46 o 
   5   0   0     1329.70     1315.31     17.56 o 
   6   0   0      383.74      351.66     13.40 o 
   7   0   0     1656.73     1749.94     24.43 o 
   8   0   0      106.96       98.43     14.71 o 
   9   0   0       26.68       39.03     10.55 o 
  10   0   0      236.09      245.21     13.96 o 
  11   0   0       30.74       30.40     10.04 o 
  12   0   0      193.07      216.12     13.17 o 
  13   0   0       17.99       25.26      7.98 o 
   1   1   0     1422.39     1372.96     35.02 o 
   4   1   0     1009.93      906.42     10.52 o 
   5   1   0       88.51      102.60      3.57 o 
   6   1   0        1.14        1.61      2.16 o 
   7   1   0      502.35      521.71     15.13 o 
   8   1   0       80.75       80.30      4.81 o 
   9   1   0       36.61       36.80      4.13 o 
  10   1   0       12.01       12.91      4.99 o 
  11   1   0       54.89       56.23      5.57 o 
  12   1   0       12.02       12.02      4.62 o 
  13   1   0       11.48       11.55      8.68 o 
   0   2   0        0.40        0.22      1.87 o 
   1   2   0       20.46       20.79      2.73 o 
   2   2   0       10.62        4.87      2.01 o 
   3   2   0       15.03       25.88      4.43 o 
   4   2   0       16.70       19.33      2.26 o 
   5   2   0        0.06        0.91      1.79 o 
   6   2   0        5.58        2.34      1.87 o 
   7   2   0        5.60        3.46      2.23 o 
   8   2   0        1.84        4.31      2.46 o 
   9   2   0        8.83       12.08      3.27 o 
  10   2   0        0.66        1.42      5.94 o 
  11   2   0        1.45        0.90      4.00 o 
  12   2   0        0.50        4.48      4.07 o 
  13   2   0        4.43        1.11      5.26 o 
   1   3   0       91.17       97.89      2.98 o 
   2   3   0      714.04      723.52     14.76 o 
   3   3   0      410.48      429.90     15.26 o 
   4   3   0      290.35      281.61      5.40 o 
   5   3   0      226.93      182.90      4.85 o 
   6   3   0       54.83       49.10      3.13 o 
   7   3   0        0.50        1.44      2.19 o 
   8   3   0       22.00       24.95      3.28 o 
   9   3   0       17.14       16.71      3.50 o 
  10   3   0       41.34       41.80      4.98 o 
  11   3   0        7.88        3.25      3.88 o 
  12   3   0        2.10        1.62      4.15 o 
  13   3   0        0.70        4.28      6.52 o 
   1   4   0      370.05      342.68      5.53 o 
   3   4   0      190.82      205.05      5.05 o 
   4   4   0      375.06      350.73     10.76 o 
   5   4   0      688.32      689.43     27.52 o 
   6   4   0      601.72      677.46     12.18 o 
   7   4   0      250.61      256.79      7.10 o 
   8   4   0      232.56      255.08      7.96 o 
   9   4   0      287.99      310.44      9.24 o 
  10   4   0      225.75      235.18      9.07 o 
  11   4   0        1.18        1.06      4.20 o 
  12   4   0       19.85       15.25      5.04 o 
  13   4   0        0.26        1.83      4.24 o 
   1   5   0      652.99      642.60     18.28 o 
   2   5   0       74.31       74.97      3.33 o 
   3   5   0        7.48        1.50      1.85 o 
   4   5   0      221.94      252.21      5.94 o 
   5   5   0      485.59      446.25      8.63 o 
   6   5   0      199.05      181.69     11.57 o 
   7   5   0       22.18       17.56      3.94 o 
   8   5   0        5.46        1.36      5.11 o 
   9   5   0        7.28       13.07      4.85 o 
  10   5   0       71.17       76.67      8.41 o 
  11   5   0       28.89       38.93      6.65 o 
  12   5   0        7.87        5.35      4.88 o 
   0   6   0       47.71       39.68      3.81 o 
   1   6   0       14.60       13.64      1.66 o 
   2   6   0        8.76       12.46      4.19 o 
   3   6   0       15.57        4.45      4.45 o 
   4   6   0       13.72       10.14      2.02 o 
   5   6   0       10.15        7.70      2.03 o 
   6   6   0        8.80       22.51      5.19 o 
   7   6   0        2.76        5.86      2.93 o 
   8   6   0        6.97        9.43      3.89 o 
   9   6   0        0.03        3.41      4.48 o 
  10   6   0        1.66        8.90      4.10 o 
  11   6   0        2.88        1.07      5.19 o 
  12   6   0        0.06        2.55      4.96 o 
   1   7   0        2.34        5.26      2.09 o 
   2   7   0      200.83      204.52      5.65 o 
   3   7   0        1.79        0.64      4.13 o 
   4   7   0       18.02       16.50      2.75 o 
   5   7   0       35.81       52.01     11.47 o 
   6   7   0       60.51       49.25      4.00 o 
   7   7   0      139.62      140.71     11.96 o 
   8   7   0       45.50       58.02      8.60 o 
   9   7   0        3.60        6.11      5.05 o 
  10   7   0       36.00       29.69      5.18 o 
  11   7   0        2.43        0.39      4.33 o 
  12   7   0        4.83        0.19      4.75 o 
   0   8   0      119.12      132.12      5.36 o 
   1   8   0      404.38      407.99     10.19 o 
   2   8   0       62.77       50.12      5.86 o 
   3   8   0      413.44      464.18      9.17 o 
   4   8   0      158.25      159.81      5.93 o 
   5   8   0       81.90       89.79      4.87 o 
   6   8   0      220.38      236.28      7.55 o 
   7   8   0      342.47      357.09      9.80 o 
   8   8   0      125.91      133.55     17.11 o 
   9   8   0       94.12       85.33      7.34 o 
  10   8   0       33.26       36.69      7.71 o 
  11   8   0        5.97       13.10      4.47 o 
   1   9   0        3.29        2.27      2.83 o 
   2   9   0        4.85        3.71      2.54 o 
   3   9   0       11.05       13.66      3.91 o 
   4   9   0       18.00       13.10      3.22 o 
   5   9   0        3.97        1.46      3.28 o 
   6   9   0       46.93       45.24      4.61 o 
   7   9   0        1.20       10.75      6.96 o 
   8   9   0        4.93        6.74      3.70 o 
   9   9   0        0.22        4.05      4.79 o 
  10   9   0        0.03        1.07      3.43 o 
   0  10   0        4.91        5.72      1.63 o 
   1  10   0        0.02        6.96      5.74 o 
   2  10   0        1.28        0.03      2.77 o 
   3  10   0       13.73       10.25      3.29 o 
   4  10   0        0.74        0.51      3.09 o 
   5  10   0        0.51        0.96      8.34 o 
   6  10   0        0.84        0.02      3.46 o 
   7  10   0        1.24        8.31      3.32 o 
   8  10   0        3.71        4.95      3.65 o 
   9  10   0        0.48        0.43      4.99 o 
  10  10   0        0.09        0.20      4.73 o 
   1  11   0      127.99      137.32      6.57 o 
   2  11   0       63.55       68.06      6.89 o 
   3  11   0       48.39       49.10      4.86 o 
   4  11   0       99.74      100.88      7.39 o 
   5  11   0        0.10        2.79      6.04 o 
   6  11   0        6.97        3.62      3.59 o 
   7  11   0       35.59       33.15      6.33 o 
   8  11   0        4.92        2.65      3.58 o 
   9  11   0        1.19        1.42      3.42 o 
   0  12   0       58.67       71.44      5.63 o 
   1  12   0      151.41      158.52      7.15 o 
   2  12   0       56.26       60.48      6.73 o 
   3  12   0       69.59       75.53      8.53 o 
   4  12   0        0.22        0.19      3.45 o 
   5  12   0       14.91        9.20      3.05 o 
   6  12   0        8.14        0.02      3.26 o 
   7  12   0        5.19        5.03      5.06 o 
   8  12   0        0.00        1.29      3.35 o 
   1  13   0        0.79        1.58      3.65 o 
   2  13   0        0.08        0.53      4.21 o 
   3  13   0        0.62        0.89      3.43 o 
   4  13   0        0.09        1.45      6.71 o 
   5  13   0        1.41        6.65      3.01 o 
   6  13   0        4.45        0.37      3.22 o 
   0  14   0        1.39        3.31      3.74 o 
   1  14   0        0.12        2.92      3.72 o 
   2  14   0        0.85        0.82      7.26 o 
   3  14   0        0.63        8.58      4.81 o 
   4  14   0        0.23        7.33      3.34 o 
 -13   1   1        1.81        4.17      4.17 o 
 -12   1   1        0.03        1.04      4.29 o 
 -11   1   1       36.63       30.75      7.31 o 
 -10   1   1        6.46        8.58      5.07 o 
  -9   1   1       12.97       17.01      3.00 o 
  -8   1   1      246.30      268.50      7.23 o 
  -7   1   1       92.96       95.11      4.28 o 
  -6   1   1      137.60      141.74      6.66 o 
  -5   1   1      440.62      441.56      7.00 o 
  -4   1   1       10.24       10.59      1.49 o 
  -2   1   1       10.21       13.95      1.28 o 
   1   1   1       58.56       76.01      2.20 o 
   3   1   1        6.37        8.72      1.53 o 
   4   1   1     1726.06     1634.39     17.51 o 
   5   1   1      123.34      149.87      4.48 o 
   6   1   1        2.18        3.52      3.49 o 
   7   1   1      385.14      393.16      8.32 o 
   8   1   1       24.35       22.96      3.57 o 
   9   1   1       46.28       50.93      4.28 o 
  10   1   1        1.06        3.30      3.30 o 
  11   1   1       11.63       16.22      4.21 o 
  12   1   1        3.22        1.06      4.53 o 
  13   1   1       18.05       20.47      5.06 o 
 -13   2   1        4.94        5.85      6.39 o 
 -12   2   1       85.67       81.46      6.52 o 
 -11   2   1      165.40      176.29      8.12 o 
 -10   2   1       19.13       15.69      4.49 o 
  -9   2   1       12.64       13.35      4.06 o 
  -8   2   1       27.02       29.73      3.28 o 
  -7   2   1      172.56      200.88      5.81 o 
  -6   2   1      296.86      308.73      6.46 o 
  -5   2   1      523.49      559.42     23.65 o 
  -3   2   1      781.41      770.68     16.58 o 
  -2   2   1     7417.03     7261.86     84.89 o 
   0   2   1    11685.62    11662.70    163.26 o 
   1   2   1     4330.89     4245.04     64.09 o 
   2   2   1      384.29      435.82     11.22 o 
   3   2   1      445.03      389.41      7.09 o 
   4   2   1      104.38       98.66      3.48 o 
   5   2   1      717.18      618.16      8.61 o 
   6   2   1      262.76      243.14      6.11 o 
   7   2   1       99.33      110.10      4.71 o 
   8   2   1      112.93      109.85      7.86 o 
   9   2   1        0.54        2.19      2.90 o 
  10   2   1        0.46        3.37      3.43 o 
  11   2   1       20.98       26.16      4.45 o 
  12   2   1       23.08       17.35      4.97 o 
  13   2   1       32.35       31.63      5.87 o 
 -13   3   1        2.14        3.80      5.34 o 
 -12   3   1        4.45        9.57      4.33 o 
 -11   3   1       64.14       59.56      5.86 o 
 -10   3   1        8.70        2.19      3.81 o 
  -9   3   1       15.55       17.56      6.98 o 
  -8   3   1       29.20       31.96      3.23 o 
  -7   3   1       16.64       15.25      2.66 o 
  -6   3   1      215.96      183.91      5.14 o 
  -5   3   1        2.04        5.42      2.89 o 
  -4   3   1       28.50       27.34      2.17 o 
  -3   3   1      688.45      655.61     13.63 o 
  -2   3   1        3.35        0.38      1.43 o 
  -1   3   1      459.74      432.86      5.89 o 
   0   3   1        0.47        1.20      0.82 o 
   1   3   1       14.39       10.03      1.47 o 
   2   3   1     1180.83     1154.67     14.75 o 
   3   3   1        5.87        4.86      1.60 o 
   4   3   1       30.93       39.12      3.10 o 
   5   3   1      397.91      344.34      8.29 o 
   6   3   1        6.54        9.74      5.83 o 
   7   3   1       29.82       23.51      3.20 o 
   8   3   1        0.22        2.37      2.86 o 
   9   3   1        5.76       11.39      3.22 o 
  10   3   1        9.32       13.60      3.78 o 
  11   3   1        0.05        2.88      4.51 o 
  12   3   1       22.02       16.34      5.10 o 
 -13   4   1        1.43        2.31      4.43 o 
 -12   4   1        0.14        2.37      4.26 o 
 -11   4   1        2.05        4.15      9.14 o 
 -10   4   1        0.01        0.65      9.15 o 
  -9   4   1        1.04        5.98      3.31 o 
  -8   4   1        1.96        2.15      2.58 o 
  -7   4   1        0.15        1.65      2.28 o 
  -6   4   1        2.74        0.20      2.04 o 
  -5   4   1        2.90        7.45      1.80 o 
  -4   4   1        3.15        5.14      2.09 o 
  -3   4   1       24.85       27.85      2.91 o 
  -2   4   1       19.72       38.30      5.61 o 
  -1   4   1       15.23       14.53      1.92 o 
   0   4   1        4.89        3.30      0.86 o 
   1   4   1       23.08       30.45      2.60 o 
   2   4   1       22.40       22.41      2.39 o 
   3   4   1       16.62       20.16      2.17 o 
   4   4   1        9.58       14.08      3.09 o 
   5   4   1        0.01        1.38      1.87 o 
   6   4   1        8.79        6.17      2.55 o 
   7   4   1        7.25        9.05      2.74 o 
   8   4   1        6.91        0.88      3.30 o 
   9   4   1        5.94        4.77      3.86 o 
  10   4   1        0.01        2.94      3.45 o 
  11   4   1        8.83       11.39      4.31 o 
  12   4   1        3.70        6.82      7.52 o 
 -13   5   1        0.31        1.19      4.35 o 
 -12   5   1        4.70        7.13      4.65 o 
 -11   5   1        0.68        6.29      3.68 o 
 -10   5   1      118.15      126.03      6.71 o 
  -9   5   1       26.09       23.51      3.72 o 
  -8   5   1       45.84       41.84      3.90 o 
  -7   5   1      103.43      117.81     16.23 o 
  -6   5   1       12.63       18.42      3.76 o 
  -5   5   1      720.35      748.32     20.92 o 
  -4   5   1       43.12       46.24      2.94 o 
  -3   5   1        3.06        2.94      1.82 o 
  -2   5   1      480.12      555.17     13.56 o 
  -1   5   1       80.20       82.11      3.28 o 
   0   5   1      674.47      683.28      8.31 o 
   1   5   1      790.78      786.17     25.41 o 
   2   5   1       24.86       21.53      2.48 o 
   3   5   1       78.74       65.68      5.48 o 
   4   5   1      318.67      352.40      7.21 o 
   5   5   1       14.54       12.59      2.42 o 
   6   5   1      136.62      149.89      9.54 o 
   7   5   1        0.24        0.16      3.24 o 
   8   5   1        7.84       18.40      4.75 o 
   9   5   1       77.84       90.38      6.24 o 
  10   5   1        0.33        3.34      4.00 o 
  11   5   1       58.95       70.56      7.57 o 
  12   5   1        9.40       22.90      7.97 o 
 -12   6   1       96.04       81.44      6.79 o 
 -11   6   1        3.55        0.76      5.62 o 
 -10   6   1      333.96      353.78     20.90 o 
  -9   6   1      203.95      201.12      7.74 o 
  -8   6   1      128.96      111.32      5.62 o 
  -7   6   1       15.13       20.52      3.89 o 
  -6   6   1      190.63      229.81      6.58 o 
  -5   6   1       44.30       39.88      3.20 o 
  -4   6   1       84.78       70.53      3.84 o 
  -3   6   1      745.31      813.70     10.87 o 
  -2   6   1      779.26      889.35     21.82 o 
  -1   6   1     1003.97     1148.68     11.94 o 
   0   6   1      838.51      876.52     12.90 o 
   1   6   1       43.08       36.26      2.82 o 
   2   6   1     1696.42     1892.56     38.23 o 
   3   6   1      374.55      407.30     12.18 o 
   4   6   1       27.42       26.84      2.75 o 
   5   6   1      278.46      273.97     13.23 o 
   6   6   1        2.43        2.04      2.62 o 
   7   6   1       32.80       33.92      3.61 o 
   8   6   1      417.82      439.13     11.14 o 
   9   6   1      315.77      330.16     10.68 o 
  10   6   1        3.88        6.23      4.32 o 
  11   6   1        1.21        0.53      6.55 o 
 -12   7   1        0.37        1.15      4.17 o 
 -11   7   1        1.14        4.05      4.05 o 
 -10   7   1       19.07       19.65      4.49 o 
  -9   7   1       10.40       12.11      7.84 o 
  -8   7   1        1.55        4.35      3.09 o 
  -7   7   1       11.39        9.82      3.17 o 
  -6   7   1      100.07       94.90      4.82 o 
  -5   7   1       59.22       60.89     11.72 o 
  -4   7   1        5.02        6.43      2.78 o 
  -3   7   1       29.53       28.54      2.96 o 
  -2   7   1       41.91       43.80      3.28 o 
  -1   7   1       31.85       33.03      3.08 o 
   0   7   1        0.12        0.98      1.95 o 
   1   7   1       20.05       28.61      2.58 o 
   2   7   1       47.00       44.62      4.22 o 
   3   7   1       22.66       29.71      3.02 o 
   4   7   1       10.61        8.22      2.84 o 
   5   7   1        3.83        8.77      2.49 o 
   6   7   1       16.83       18.61      5.20 o 
   7   7   1       24.82       25.95      3.70 o 
   8   7   1        1.58        1.15      5.43 o 
   9   7   1        4.38        0.07      4.49 o 
  10   7   1        1.04       10.23      3.93 o 
  11   7   1       10.94       15.48      4.99 o 
 -11   8   1        0.58        4.41      4.41 o 
 -10   8   1        8.53        1.43      3.93 o 
  -9   8   1        6.47        0.90      3.46 o 
  -8   8   1        6.37        4.91      3.24 o 
  -7   8   1        5.22        9.77      3.36 o 
  -6   8   1        9.43        7.38      2.92 o 
  -5   8   1       17.54       20.47      3.14 o 
  -4   8   1        4.93        8.21      2.88 o 
  -3   8   1        2.27        1.77      3.19 o 
  -2   8   1        0.11        0.48      8.32 o 
  -1   8   1        2.79        2.02      2.28 o 
   0   8   1        1.95        2.44      1.50 o 
   1   8   1        9.20        9.23      2.21 o 
   2   8   1        1.80        1.42      2.42 o 
   3   8   1        0.28        3.67      2.04 o 
   4   8   1        0.99        4.38      2.18 o 
   5   8   1        8.40       12.16      3.43 o 
   6   8   1       32.66       33.59      4.08 o 
   7   8   1        7.16        6.84      4.28 o 
   8   8   1        4.11        1.58      4.08 o 
   9   8   1        1.57        6.82      8.88 o 
  10   8   1        3.97        1.06      3.96 o 
  11   8   1        8.91        6.53      6.53 o 
 -11   9   1        0.02        4.37      4.37 o 
 -10   9   1        1.74        1.57      6.02 o 
  -9   9   1        3.94        1.65      3.89 o 
  -8   9   1        1.35        0.35      3.40 o 
  -7   9   1        5.58       10.15      3.58 o 
  -6   9   1       19.54       19.58      4.44 o 
  -5   9   1       14.67       18.74      3.62 o 
  -4   9   1       14.81        7.02      3.23 o 
  -3   9   1        5.86        1.86      3.00 o 
  -2   9   1        2.54        4.38      2.56 o 
  -1   9   1        0.16        1.93      2.65 o 
   0   9   1        1.80        0.45      1.90 o 
   1   9   1        0.01        6.58      4.41 o 
   2   9   1        1.07        0.96      5.20 o 
   3   9   1        3.57        0.68      2.71 o 
   4   9   1       16.06       13.07      4.26 o 
   5   9   1        7.53        4.35      5.18 o 
   6   9   1       85.87      103.80      5.57 o 
   7   9   1        6.87        5.36      4.88 o 
   8   9   1        0.92        4.02      4.02 o 
   9   9   1        0.08        3.74      3.74 o 
  10   9   1        2.97        3.79      3.79 o 
 -10  10   1        0.79        3.51      3.66 o 
  -9  10   1        1.29        0.21      5.92 o 
  -8  10   1       17.19       14.55      5.14 o 
  -7  10   1        6.50        0.70      3.67 o 
  -6  10   1      146.89      158.72      7.10 o 
  -5  10   1      456.09      480.98     11.42 o 
  -4  10   1      545.43      558.63     13.70 o 
  -3  10   1        9.79        8.54      3.63 o 
  -2  10   1        4.71       15.66      7.37 o 
  -1  10   1      650.13      640.82     12.12 o 
   0  10   1      246.86      268.53      5.73 o 
   1  10   1        2.29        7.90      2.83 o 
   2  10   1       13.44       14.37      3.10 o 
   3  10   1      135.33      122.47      5.87 o 
   4  10   1        0.65        6.98      2.65 o 
   5  10   1      111.90       95.34      5.70 o 
   6  10   1      361.81      316.07      9.61 o 
   7  10   1       89.42       79.22     16.63 o 
   8  10   1       29.24       28.14      4.37 o 
   9  10   1        0.00        3.90      3.90 o 
  -9  11   1        0.53        3.13      6.17 o 
  -8  11   1       21.59       18.71      4.16 o 
  -7  11   1        0.61        3.28      3.02 o 
  -6  11   1        0.76        1.27      3.31 o 
  -5  11   1        5.16        2.79      3.92 o 
  -4  11   1        5.39        7.85      6.12 o 
  -3  11   1      135.21      135.82      7.16 o 
  -2  11   1        1.49        2.65      3.43 o 
  -1  11   1       58.97       62.32      5.55 o 
   0  11   1       15.23       13.55      3.58 o 
   1  11   1        1.99        3.23      3.33 o 
   2  11   1       97.46       85.10      5.86 o 
   3  11   1        4.95        6.32      3.61 o 
   4  11   1       90.77       84.99      5.65 o 
   5  11   1       14.29       15.34      3.72 o 
   6  11   1       17.03       23.75      4.30 o 
   7  11   1        2.66        7.94      3.16 o 
   8  11   1        1.13        2.54      3.67 o 
  -8  12   1        3.46        2.20      5.01 o 
  -7  12   1        0.68        1.61      3.49 o 
  -6  12   1        1.84        4.46      4.28 o 
  -5  12   1        1.67        0.10      3.47 o 
  -4  12   1        6.10        6.21      3.27 o 
  -3  12   1        1.08        1.61      3.51 o 
  -2  12   1        3.94        2.12      4.01 o 
  -1  12   1        4.10        0.00      4.21 o 
   0  12   1       22.01       13.14      3.04 o 
   1  12   1        7.55        5.52      3.35 o 
   2  12   1        4.22        3.70      3.70 o 
   3  12   1        0.48        5.92      3.21 o 
   4  12   1       10.48        4.23      3.44 o 
   5  12   1        9.20        2.18      5.03 o 
   6  12   1        4.44        1.56      3.42 o 
   7  12   1        0.95        3.98      2.85 o 
  -7  13   1        1.29        3.87      2.81 o 
  -6  13   1        3.18        4.30      3.09 o 
  -5  13   1        0.39        0.58      3.42 o 
  -4  13   1        0.44        1.58      3.52 o 
  -3  13   1        1.35        5.11      3.36 o 
  -2  13   1        0.01        3.54      3.54 o 
  -1  13   1        0.85        3.68      3.64 o 
   0  13   1        0.00        1.20      2.45 o 
   1  13   1        0.76        1.70      3.41 o 
   2  13   1        1.71        3.75      3.43 o 
   3  13   1        0.10        2.82      3.25 o 
   4  13   1        1.18        1.75      3.86 o 
   5  13   1        9.81       13.11      3.22 o 
   6  13   1        0.18        1.31      3.22 o 
  -5  14   1       19.16       12.94      3.71 o 
  -4  14   1       31.51       32.60      5.90 o 
  -3  14   1        3.90        3.69      4.38 o 
  -2  14   1        0.02        4.13      6.17 o 
  -1  14   1        4.56        3.41      3.41 o 
   0  14   1       17.40       16.73      3.55 o 
   1  14   1       14.99       15.36      3.44 o 
   2  14   1       11.75       11.86      3.55 o 
   3  14   1        0.00        0.95      3.65 o 
   4  14   1        0.98        1.81      3.25 o 
 -14   0   2       10.95        6.61      5.16 o 
 -13   0   2       25.11       21.03      6.36 o 
 -12   0   2       80.13       58.51      8.11 o 
 -11   0   2      183.26      142.37     10.56 o 
 -10   0   2      386.48      419.82     13.93 o 
  -9   0   2      145.70      144.84      8.10 o 
  -8   0   2      740.94      718.92     15.53 o 
  -7   0   2       38.35       44.55      4.24 o 
  -6   0   2     2340.95     2295.31     24.12 o 
  -5   0   2      807.41      767.19     13.05 o 
  -2   0   2    10580.99    10879.69    156.39 o 
  -1   0   2     9122.74     9101.19    134.24 o 
   0   0   2     7708.13     7613.02     96.64 o 
   1   0   2    39402.21    40763.50    325.33 o 
   2   0   2    20758.77    20171.43    236.92 o 
   3   0   2       31.76       37.55      3.93 o 
   4   0   2      140.57      151.64      6.58 o 
   5   0   2      180.69      172.79      7.45 o 
   6   0   2      614.24      582.27     14.38 o 
   7   0   2       25.22       23.69      4.49 o 
   8   0   2        6.75       19.00      5.46 o 
   9   0   2      391.55      387.17     14.94 o 
  10   0   2       16.24       10.03      6.13 o 
  11   0   2        3.66        7.72      5.28 o 
  12   0   2       18.13       18.29      6.68 o 
 -14   1   2        0.21        1.02      3.62 o 
 -13   1   2        3.68        1.08      4.18 o 
 -12   1   2        0.52        4.66      5.04 o 
 -11   1   2        9.74       11.87      4.27 o 
 -10   1   2       87.86       81.14      5.15 o 
  -9   1   2       23.39       21.40      3.44 o 
  -8   1   2      120.63      132.20      5.18 o 
  -7   1   2       24.13       28.80      4.07 o 
  -6   1   2        2.36        4.15      1.95 o 
  -5   1   2      208.13      229.56      5.26 o 
  -4   1   2      809.05      820.03      9.12 o 
  -3   1   2      702.53      634.61     10.18 o 
  -1   1   2      102.94       87.58      2.84 o 
   2   1   2      126.88      120.06      3.84 o 
   3   1   2     1264.46     1179.65     33.45 o 
   4   1   2      553.68      523.27      7.81 o 
   5   1   2       17.57       14.00      2.15 o 
   6   1   2      160.96      169.96      5.60 o 
   7   1   2       12.37        6.72      2.81 o 
   8   1   2      125.28      121.85      5.93 o 
   9   1   2        1.56       10.34      3.37 o 
  10   1   2        1.47        5.92      3.45 o 
  11   1   2       38.06       46.30      5.00 o 
  12   1   2        8.83       11.89      3.98 o 
 -14   2   2        0.48        0.80      3.87 o 
 -13   2   2        2.58        0.99      4.10 o 
 -12   2   2        0.27        3.90      7.46 o 
 -11   2   2        1.31        1.43      3.75 o 
 -10   2   2        0.10        1.91      4.86 o 
  -9   2   2        0.15        0.64      2.61 o 
  -8   2   2        1.42        2.61      2.27 o 
  -7   2   2        2.27        2.00      2.00 o 
  -6   2   2        2.17        3.80      1.86 o 
  -5   2   2       10.58       10.81      3.31 o 
  -4   2   2        3.45        3.21      0.87 o 
  -3   2   2       42.80       33.64      2.42 o 
  -2   2   2       65.50       58.94      3.37 o 
  -1   2   2        2.85        3.59      1.12 o 
   0   2   2      129.19      158.08     10.53 o 
   1   2   2       60.93       65.52      6.60 o 
   2   2   2       23.82       14.90      2.20 o 
   3   2   2       99.32       82.44      4.45 o 
   4   2   2       33.17       37.00      2.89 o 
   5   2   2       91.00       91.76      4.68 o 
   6   2   2       33.68       39.90      3.32 o 
   7   2   2        2.67        5.46      2.53 o 
   8   2   2        9.58        7.94      3.38 o 
   9   2   2        1.16        3.22      2.89 o 
  10   2   2        7.37        5.17      4.47 o 
  11   2   2       11.19       12.27      4.34 o 
  12   2   2        2.96        3.49      4.04 o 
 -13   3   2        1.19        3.00      4.81 o 
 -12   3   2       18.06       20.04      4.16 o 
 -11   3   2        5.96        8.32      6.51 o 
 -10   3   2       42.84       41.36      4.33 o 
  -9   3   2       11.07       11.47      3.45 o 
  -8   3   2       45.12       44.29      3.56 o 
  -7   3   2      152.18      142.47      5.14 o 
  -6   3   2      121.61      133.66      4.69 o 
  -5   3   2       33.78       28.25      3.77 o 
  -4   3   2       67.53       71.80      3.30 o 
  -3   3   2      400.92      423.73      6.59 o 
  -2   3   2      299.63      303.71      5.45 o 
  -1   3   2      486.63      395.77      6.86 o 
   0   3   2      245.02      232.72      5.40 o 
   1   3   2      412.43      423.59      7.75 o 
   2   3   2       22.61       25.43      2.15 o 
   3   3   2        0.63        0.34      3.41 o 
   4   3   2        0.50        0.62      1.55 o 
   5   3   2      150.73      146.78      4.98 o 
   6   3   2      216.01      208.77      6.49 o 
   7   3   2        0.58        1.36      6.35 o 
   8   3   2       14.06       18.94      3.54 o 
   9   3   2        0.12        4.04      5.52 o 
  10   3   2        3.25       10.26      3.81 o 
  11   3   2        3.42        3.75      6.38 o 
  12   3   2        3.50        7.48      8.37 o 
 -13   4   2       19.44       28.69      4.67 o 
 -12   4   2       66.33       62.11      6.42 o 
 -11   4   2       30.65       40.11      5.61 o 
 -10   4   2      154.01      155.57     11.06 o 
  -9   4   2      105.29       96.43      5.24 o 
  -8   4   2        4.71        3.61      2.63 o 
  -7   4   2        0.54        1.01      2.20 o 
  -6   4   2      853.36      944.85     11.88 o 
  -5   4   2      445.70      526.33      8.45 o 
  -4   4   2     1903.87     1954.49     42.85 o 
  -3   4   2      328.00      323.91      6.29 o 
  -2   4   2      136.09      134.02      4.41 o 
  -1   4   2        3.11        3.45      1.52 o 
   0   4   2     2546.37     2521.78     22.33 o 
   1   4   2        2.92        3.46      1.79 o 
   2   4   2      431.26      457.76     13.78 o 
   3   4   2      544.54      543.62     10.14 o 
   4   4   2       55.05       51.24      3.18 o 
   5   4   2       78.93       67.64      3.82 o 
   6   4   2      654.14      661.51     26.68 o 
   7   4   2        9.38        2.72      3.25 o 
   8   4   2      595.18      597.06     12.54 o 
   9   4   2        0.02        1.29      3.83 o 
  10   4   2        4.62        7.78      6.64 o 
  11   4   2        0.00        2.85      4.13 o 
 -13   5   2        1.25        2.32      3.70 o 
 -12   5   2        1.11        0.50      4.22 o 
 -11   5   2       25.84       23.07      4.52 o 
 -10   5   2       24.98       25.21      8.40 o 
  -9   5   2       84.05       86.46      5.28 o 
  -8   5   2        0.32        0.97      2.87 o 
  -7   5   2       10.80        8.97      5.70 o 
  -6   5   2      275.22      276.74      6.98 o 
  -5   5   2      285.64      289.79      6.77 o 
  -4   5   2       52.83       43.54      2.90 o 
  -3   5   2        2.07        2.54      3.63 o 
  -2   5   2      194.82      186.81      4.94 o 
  -1   5   2      178.62      142.14      4.31 o 
   0   5   2      552.83      551.44      5.66 o 
   1   5   2      203.80      185.03      5.12 o 
   2   5   2       38.23       23.29      4.51 o 
   3   5   2      114.83      105.98      4.26 o 
   4   5   2        6.72       10.47      2.42 o 
   5   5   2       58.43       66.55      3.94 o 
   6   5   2      277.25      268.06     15.89 o 
   7   5   2       71.46       63.20      5.05 o 
   8   5   2        2.93        5.88      4.11 o 
   9   5   2        3.28        8.43      3.92 o 
  10   5   2        6.74        4.75      8.22 o 
  11   5   2       18.35       15.00      5.06 o 
 -13   6   2        0.71        3.02      3.56 o 
 -12   6   2        0.34        1.97      4.09 o 
 -11   6   2        0.33        2.63      4.10 o 
 -10   6   2        2.29       10.82      5.70 o 
  -9   6   2        0.05        6.94      2.88 o 
  -8   6   2        1.27        2.57      2.57 o 
  -7   6   2        0.62        0.43      4.21 o 
  -6   6   2        1.16       10.01      7.62 o 
  -5   6   2        1.48        4.03      2.23 o 
  -4   6   2       23.59       19.86      3.78 o 
  -3   6   2        9.31        6.92      1.89 o 
  -2   6   2       10.13        8.38      1.83 o 
  -1   6   2        4.98        4.98      2.33 o 
   0   6   2       23.60       18.25      1.55 o 
   1   6   2       38.34       26.15      2.74 o 
   2   6   2        0.11        0.97      2.03 o 
   3   6   2        0.01        0.94      2.32 o 
   4   6   2        0.48        0.48      2.62 o 
   5   6   2        9.70        3.67      2.73 o 
   6   6   2        4.07        9.30      3.17 o 
   7   6   2       12.37       15.57      3.81 o 
   8   6   2       20.87       21.68      4.80 o 
   9   6   2        7.63        8.28      4.00 o 
  10   6   2        0.51        6.97      3.49 o 
  11   6   2        0.54        3.15      4.22 o 
 -12   7   2        0.45        4.31      4.31 o 
 -11   7   2        4.87        3.76      3.95 o 
 -10   7   2        2.31        2.62      3.95 o 
  -9   7   2       44.22       47.29      6.48 o 
  -8   7   2       11.96        8.92      4.80 o 
  -7   7   2        1.04        2.29      4.57 o 
  -6   7   2      180.83      170.84     16.33 o 
  -5   7   2        0.68        1.87      2.85 o 
  -4   7   2        0.00        3.27      2.22 o 
  -3   7   2       94.68       84.73      6.20 o 
  -2   7   2        6.57        0.93      2.82 o 
  -1   7   2       56.97       59.42      3.95 o 
   0   7   2       15.47       16.67      2.04 o 
   1   7   2       93.63      100.84      4.34 o 
   2   7   2        6.29        2.15      3.15 o 
   3   7   2       19.56       18.47      2.55 o 
   4   7   2       86.48       94.93      4.62 o 
   5   7   2       18.22       19.00      3.12 o 
   6   7   2        2.86        3.15      3.20 o 
   7   7   2       27.84       28.32      4.14 o 
   8   7   2       79.22       86.31      6.38 o 
   9   7   2       50.51       62.27      6.18 o 
  10   7   2        0.81        5.31      4.18 o 
 -12   8   2       10.01       13.28      3.53 o 
 -11   8   2       13.54       13.70      4.13 o 
 -10   8   2       18.89        9.45      4.49 o 
  -9   8   2       38.61       47.27      4.65 o 
  -8   8   2       12.87       11.03      3.68 o 
  -7   8   2      271.11      283.86      8.80 o 
  -6   8   2      512.77      501.93     22.57 o 
  -5   8   2      444.99      448.32     14.21 o 
  -4   8   2      245.73      249.27      7.42 o 
  -3   8   2       16.55       24.41      4.72 o 
  -2   8   2      710.46      700.55     16.98 o 
  -1   8   2       40.68       43.95      3.52 o 
   0   8   2       59.37       75.04      2.93 o 
   1   8   2      171.55      171.86     12.68 o 
   2   8   2      188.96      198.06      6.28 o 
   3   8   2        6.51       11.18      2.49 o 
   4   8   2       90.38       93.05      5.13 o 
   5   8   2      159.22      173.30      6.93 o 
   6   8   2        5.57        7.60      3.15 o 
   7   8   2      136.99      143.06      7.07 o 
   8   8   2       43.27       52.61      5.33 o 
   9   8   2       63.30       57.36      6.13 o 
  10   8   2       44.53       48.86      9.67 o 
 -11   9   2        2.45        0.35      6.12 o 
 -10   9   2        3.76        5.79      3.66 o 
  -9   9   2        0.00        0.10      7.08 o 
  -8   9   2        7.42        8.26      7.33 o 
  -7   9   2       10.08        7.46      3.76 o 
  -6   9   2        0.71        1.72      3.26 o 
  -5   9   2        5.44        2.51      3.42 o 
  -4   9   2        3.03        3.51      2.79 o 
  -3   9   2        5.92        6.22      2.91 o 
  -2   9   2        0.20        1.35      2.82 o 
  -1   9   2       26.90       18.78      3.61 o 
   0   9   2        2.67        5.19      1.82 o 
   1   9   2        7.28       11.53      2.81 o 
   2   9   2        5.28       12.18      2.37 o 
   3   9   2        3.59        1.09      4.12 o 
   4   9   2       44.13       37.72      4.07 o 
   5   9   2       16.78       14.86      3.61 o 
   6   9   2       17.73       25.18      6.07 o 
   7   9   2       15.81       21.72      4.73 o 
   8   9   2        7.78        5.43      3.80 o 
   9   9   2       11.11       13.53      4.39 o 
 -10  10   2        0.09        0.99      3.23 o 
  -9  10   2        0.24        2.34      6.79 o 
  -8  10   2        0.01        3.78      4.94 o 
  -7  10   2        3.78        1.26      3.47 o 
  -6  10   2        3.80        4.21      4.99 o 
  -5  10   2        9.67       10.69      3.54 o 
  -4  10   2        1.01        5.70      3.59 o 
  -3  10   2        0.00        1.57      3.47 o 
  -2  10   2        0.73        2.42      3.59 o 
  -1  10   2       10.56       10.01      3.52 o 
   0  10   2        5.63        4.01      2.24 o 
   1  10   2        0.50        4.69      2.72 o 
   2  10   2       17.60       29.31      3.51 o 
   3  10   2        2.41        8.01      2.99 o 
   4  10   2        2.18        1.20      3.18 o 
   5  10   2        4.83        1.81      3.53 o 
   6  10   2        0.28        6.12      3.27 o 
   7  10   2        5.61        4.59      3.49 o 
   8  10   2        1.99        1.27      3.80 o 
  -9  11   2       10.46        7.59      3.80 o 
  -8  11   2        8.18        8.03      4.00 o 
  -7  11   2        5.11        7.47      3.61 o 
  -6  11   2        0.94        1.15      3.49 o 
  -5  11   2       22.00       23.65      4.42 o 
  -4  11   2        7.29       16.04      3.48 o 
  -3  11   2       84.36       91.49      6.99 o 
  -2  11   2       97.78      114.74     14.03 o 
  -1  11   2        0.13        4.59      3.63 o 
   0  11   2       76.45       86.49      3.99 o 
   1  11   2       10.68       10.37      3.68 o 
   2  11   2       50.87       53.52      5.45 o 
   3  11   2      148.98      136.24      6.66 o 
   4  11   2       10.64       12.61      3.84 o 
   5  11   2       15.23       14.33      3.57 o 
   6  11   2       21.56       16.63      4.88 o 
   7  11   2        3.35        3.10      6.17 o 
  -8  12   2        0.05        0.67      2.97 o 
  -7  12   2        0.41        5.31      3.18 o 
  -6  12   2        3.11        3.20      3.63 o 
  -5  12   2        2.35        3.85      3.85 o 
  -4  12   2       67.21       49.03      5.39 o 
  -3  12   2        9.43       11.96      4.82 o 
  -2  12   2        7.44        8.20      3.56 o 
  -1  12   2      228.74      244.05     15.56 o 
   0  12   2       40.36       43.90      3.76 o 
   1  12   2        2.16        3.27      3.07 o 
   2  12   2        3.66        1.35      6.50 o 
   3  12   2       56.32       56.70      5.03 o 
   4  12   2       35.17       40.18      4.54 o 
   5  12   2       10.59        6.26      3.68 o 
   6  12   2       10.64        2.24      3.76 o 
  -7  13   2        2.79       13.70      8.21 o 
  -6  13   2        1.01        2.10      3.36 o 
  -5  13   2        1.79        7.69      3.22 o 
  -4  13   2        1.31        1.60      3.49 o 
  -3  13   2        0.43        2.94      8.98 o 
  -2  13   2        0.05        1.62      3.79 o 
  -1  13   2        3.43        4.72      3.55 o 
   0  13   2        1.99        8.12      2.40 o 
   1  13   2        1.39        0.31      3.46 o 
   2  13   2        1.93        1.55      3.31 o 
   3  13   2        7.56        5.56      3.66 o 
   4  13   2        0.20        3.44      3.44 o 
   5  13   2        1.71        6.17      3.56 o 
  -4  14   2        0.10        1.32      3.96 o 
  -3  14   2        0.02        2.77      3.45 o 
  -2  14   2        0.61        1.56      3.88 o 
  -1  14   2        0.19        3.47      4.00 o 
   0  14   2        0.37        0.43      2.45 o 
   1  14   2        0.35        3.61      3.61 o 
   2  14   2        0.02        3.84      5.80 o 
   3  14   2        0.05        3.77      3.77 o 
 -14   1   3        0.06        1.16      3.60 o 
 -13   1   3        1.96        5.40      3.62 o 
 -12   1   3        1.31        1.16      5.04 o 
 -11   1   3        7.97        1.53      5.92 o 
 -10   1   3       54.26       46.55     10.10 o 
  -9   1   3        5.09        1.38      2.51 o 
  -8   1   3       22.62       19.29      3.03 o 
  -7   1   3       47.12       49.35      3.52 o 
  -6   1   3        4.49        2.00      2.34 o 
  -5   1   3       37.79       33.74      5.08 o 
  -4   1   3      547.67      538.01     11.62 o 
  -3   1   3       67.82       80.71      3.15 o 
  -2   1   3     1398.81     1313.39     15.97 o 
  -1   1   3       73.57       60.70      2.86 o 
   0   1   3      710.88      657.52     11.66 o 
   1   1   3      543.16      521.43      7.49 o 
   2   1   3      351.37      333.99      6.11 o 
   3   1   3     1322.45     1290.16     12.61 o 
   4   1   3       10.82       15.87      8.15 o 
   5   1   3      109.75      113.13      4.80 o 
   6   1   3        1.97        4.18      2.40 o 
   7   1   3       11.50       12.29      5.52 o 
   8   1   3      144.97      141.59      6.71 o 
   9   1   3        6.87       12.25      3.92 o 
  10   1   3        1.37        3.87      3.45 o 
  11   1   3        9.27       21.12      6.26 o 
 -14   2   3       11.66        6.35      3.84 o 
 -13   2   3        2.85        2.02      3.80 o 
 -12   2   3        0.01        5.34      3.18 o 
 -11   2   3      108.27      106.11      6.39 o 
 -10   2   3      380.81      347.51      9.68 o 
  -9   2   3        3.05        0.24      2.64 o 
  -8   2   3       54.44       60.11      4.15 o 
  -7   2   3       10.81       11.12      2.32 o 
  -6   2   3        1.55        2.87      2.39 o 
  -5   2   3     1480.08     1661.40     14.61 o 
  -4   2   3       54.49       50.73      2.97 o 
  -2   2   3        2.68        2.24      1.58 o 
  -1   2   3      409.45      413.61      6.63 o 
   0   2   3       88.10       88.71      4.43 o 
   1   2   3      552.96      601.37      8.45 o 
   2   2   3     1771.16     1821.03     14.90 o 
   3   2   3      271.04      268.41      6.17 o 
   4   2   3       38.63       44.32      3.13 o 
   5   2   3       37.53       33.80      3.40 o 
   6   2   3       54.69       55.17      4.05 o 
   7   2   3       62.11       64.57      4.71 o 
   8   2   3        6.58        9.37      6.87 o 
   9   2   3       61.70       68.42     17.05 o 
  10   2   3        0.83        0.02      3.82 o 
  11   2   3        0.01        5.13      3.80 o 
 -14   3   3        0.26        0.52      3.11 o 
 -13   3   3        1.13        0.42      3.55 o 
 -12   3   3        5.02       10.41      3.42 o 
 -11   3   3        2.90        4.13      6.41 o 
 -10   3   3       47.56       56.49      4.73 o 
  -9   3   3        8.00        6.74      2.86 o 
  -8   3   3        3.12        6.38      2.37 o 
  -7   3   3      151.32      164.62      5.77 o 
  -6   3   3        0.03        1.66      2.08 o 
  -5   3   3       80.34       77.42      3.59 o 
  -4   3   3       81.47       77.76      5.13 o 
  -3   3   3        6.86       11.59      4.84 o 
  -2   3   3      342.55      317.34      6.15 o 
  -1   3   3        1.07        2.97      1.56 o 
   0   3   3       15.70       17.03      1.53 o 
   1   3   3       35.17       44.62      2.62 o 
   2   3   3      256.93      230.27      8.16 o 
   3   3   3      122.22      116.05      4.63 o 
   4   3   3       79.37       74.65      4.15 o 
   5   3   3        0.20        5.92      2.98 o 
   6   3   3      106.27      106.62      5.29 o 
   7   3   3       40.05       51.48      4.82 o 
   8   3   3        0.19        3.62      3.62 o 
   9   3   3        0.05        2.73      5.10 o 
  10   3   3        1.78        2.89      3.59 o 
  11   3   3        0.29        0.75      5.20 o 
 -13   4   3        2.79        9.87      3.36 o 
 -12   4   3        1.01        2.44      3.84 o 
 -11   4   3        4.46        5.72      3.46 o 
 -10   4   3        0.21        6.40      3.39 o 
  -9   4   3        4.76        0.32      3.02 o 
  -8   4   3        9.26        2.91      2.78 o 
  -7   4   3        3.72        6.63      2.75 o 
  -6   4   3       12.92       12.67      3.04 o 
  -5   4   3        2.12        0.81      1.96 o 
  -4   4   3       22.46       20.67      7.05 o 
  -3   4   3        3.32        7.15      2.81 o 
  -2   4   3       58.95       70.90      3.47 o 
  -1   4   3      105.86      115.63      4.03 o 
   0   4   3        9.71        6.53      1.27 o 
   1   4   3       20.60       17.15      2.02 o 
   2   4   3       13.11       15.75      2.41 o 
   3   4   3       89.06       83.74      4.12 o 
   4   4   3       23.17       19.68      3.40 o 
   5   4   3        3.79        8.92      2.86 o 
   6   4   3        6.50       11.93      4.55 o 
   7   4   3        2.37        4.87      3.34 o 
   8   4   3        2.98        3.32      3.91 o 
   9   4   3        0.79        4.32      4.32 o 
  10   4   3        8.74       13.11      4.14 o 
  11   4   3        0.13        1.37      4.49 o 
 -13   5   3        3.14        5.48      3.89 o 
 -12   5   3        0.00        6.25      3.40 o 
 -11   5   3        8.82        9.69      3.10 o 
 -10   5   3       12.54       21.62      3.85 o 
  -9   5   3       82.80       80.50      5.32 o 
  -8   5   3       42.08       35.16      3.97 o 
  -7   5   3       40.91       42.16      4.03 o 
  -6   5   3      419.76      422.78     18.61 o 
  -5   5   3        0.53        2.00      2.55 o 
  -4   5   3      127.01      131.03      4.82 o 
  -3   5   3      149.59      169.91      5.35 o 
  -2   5   3       52.09       51.32      3.37 o 
  -1   5   3      640.64      628.10      9.27 o 
   0   5   3       11.34       14.47      1.52 o 
   1   5   3        0.28        2.91      1.75 o 
   2   5   3        5.16        3.47      2.06 o 
   3   5   3      111.85      118.53      4.81 o 
   4   5   3       78.05       77.06      4.46 o 
   5   5   3      121.68      137.89      8.43 o 
   6   5   3        0.12        1.54      3.31 o 
   7   5   3        1.90        2.98      6.30 o 
   8   5   3        1.96        4.26      7.11 o 
   9   5   3        1.77        8.66      3.72 o 
  10   5   3       22.09       18.90      4.59 o 
 -13   6   3       26.48       32.06      4.06 o 
 -12   6   3       13.51        8.88      3.76 o 
 -11   6   3        1.61        5.61      8.61 o 
 -10   6   3      120.06      110.14      6.64 o 
  -9   6   3      226.60      207.85      8.20 o 
  -8   6   3        0.25        1.65      2.90 o 
  -7   6   3      424.94      408.81      9.70 o 
  -6   6   3        0.00        2.72      4.02 o 
  -5   6   3       77.60       99.40      8.73 o 
  -4   6   3       49.16       52.42      4.47 o 
  -3   6   3      197.31      199.02      6.04 o 
  -2   6   3       59.30       50.93      3.49 o 
  -1   6   3       60.64       50.25      3.42 o 
   0   6   3     1069.35     1111.66      9.54 o 
   1   6   3      264.11      289.29      6.98 o 
   2   6   3       23.22       33.48      4.87 o 
   3   6   3       89.34       94.00      5.22 o 
   4   6   3      634.04      636.36     11.43 o 
   5   6   3      203.15      185.73      7.13 o 
   6   6   3       51.49       50.68      4.59 o 
   7   6   3      177.10      192.66      8.01 o 
   8   6   3       40.22       32.63      5.07 o 
   9   6   3       17.24       16.21      4.71 o 
  10   6   3        5.75        0.25      4.91 o 
 -12   7   3        7.95        2.64      3.79 o 
 -11   7   3        0.22        0.79      5.23 o 
 -10   7   3       19.67       17.78      4.34 o 
  -9   7   3        5.99        7.56      3.26 o 
  -8   7   3        9.39       13.24      6.59 o 
  -7   7   3       81.03       81.56      5.11 o 
  -6   7   3       39.17       37.43      3.85 o 
  -5   7   3       58.37       54.86      4.10 o 
  -4   7   3        5.46        6.60      2.53 o 
  -3   7   3       70.67       72.25      4.45 o 
  -2   7   3       65.86       73.11      4.05 o 
  -1   7   3       78.62       87.44      4.34 o 
   0   7   3       24.02       31.05      2.48 o 
   1   7   3       65.62       82.79      4.34 o 
   2   7   3        0.01        2.22      2.02 o 
   3   7   3        0.35        3.03      2.24 o 
   4   7   3       18.80       25.67      9.40 o 
   5   7   3       17.99       14.27      3.28 o 
   6   7   3        1.52        3.18      3.23 o 
   7   7   3        0.04        0.48      5.10 o 
   8   7   3        0.98        1.70      3.88 o 
   9   7   3        2.43        5.28      3.92 o 
  10   7   3        0.43        1.73      5.76 o 
 -12   8   3        0.01        0.46      3.66 o 
 -11   8   3        0.06        1.77      5.77 o 
 -10   8   3        0.44        0.53      3.11 o 
  -9   8   3        4.26        2.23      4.81 o 
  -8   8   3        3.48        3.19      3.19 o 
  -7   8   3        6.41        2.45      2.83 o 
  -6   8   3        8.47        4.84      3.36 o 
  -5   8   3       19.55       16.59      3.68 o 
  -4   8   3        4.03        8.11      3.23 o 
  -3   8   3        3.50       13.19      4.66 o 
  -2   8   3        0.00        2.34      2.64 o 
  -1   8   3        2.47        5.75      2.55 o 
   0   8   3        3.67        1.94      2.02 o 
   1   8   3        3.91        1.32      3.07 o 
   2   8   3        5.45        2.36      5.06 o 
   3   8   3        0.62        5.30      2.37 o 
   4   8   3        3.49        5.32      2.74 o 
   5   8   3        0.07        0.06      3.07 o 
   6   8   3       11.34       10.81      3.59 o 
   7   8   3       20.56       20.55      4.26 o 
   8   8   3        9.07        5.02      6.39 o 
   9   8   3        2.04        4.37      3.44 o 
 -11   9   3       15.00       19.97      5.77 o 
 -10   9   3        1.55        1.14      3.78 o 
  -9   9   3        0.01        1.73      5.41 o 
  -8   9   3        1.60        1.31      5.35 o 
  -7   9   3        3.78        7.14      3.86 o 
  -6   9   3        0.06        3.91      3.33 o 
  -5   9   3        0.34        2.49      3.05 o 
  -4   9   3        0.00        1.92      3.25 o 
  -3   9   3        0.10        6.95      3.76 o 
  -2   9   3        0.10        1.75      3.12 o 
  -1   9   3       18.48       19.05      3.18 o 
   0   9   3        4.70        5.58      2.05 o 
   1   9   3        0.00        0.31      5.21 o 
   2   9   3       11.39       15.40      3.03 o 
   3   9   3       20.79       20.10      3.47 o 
   4   9   3        0.13        6.28      2.85 o 
   5   9   3        0.02        0.15      4.01 o 
   6   9   3       15.67       13.21      4.03 o 
   7   9   3       43.30       39.78      5.71 o 
   8   9   3        8.56       11.10      8.12 o 
 -10  10   3        0.69        1.66      3.47 o 
  -9  10   3        0.89        3.79      3.79 o 
  -8  10   3        5.49        5.43      3.30 o 
  -7  10   3        8.52        3.63      3.51 o 
  -6  10   3       46.22       46.83      4.57 o 
  -5  10   3        3.33       10.11      3.64 o 
  -4  10   3      847.83      905.45     15.12 o 
  -3  10   3      134.26      128.34      6.53 o 
  -2  10   3      274.87      279.60      8.88 o 
  -1  10   3       59.36       69.21      6.21 o 
   0  10   3      110.43      104.96      4.22 o 
   1  10   3        2.47        3.47      2.98 o 
   2  10   3       50.50       55.34      4.58 o 
   3  10   3        3.30        0.59      3.47 o 
   4  10   3       30.83       33.00     14.13 o 
   5  10   3       34.37       35.44      5.45 o 
   6  10   3       36.75       31.76      4.29 o 
   7  10   3       48.92       44.87     10.48 o 
  -9  11   3        6.71        6.99      3.00 o 
  -8  11   3        0.27        0.24      3.86 o 
  -7  11   3        8.69        0.58      3.44 o 
  -6  11   3        0.38        0.14      3.28 o 
  -5  11   3        2.44        1.06      3.92 o 
  -4  11   3       39.56       34.08      4.58 o 
  -3  11   3        3.33        2.59      4.73 o 
  -2  11   3       63.83       60.88      5.31 o 
  -1  11   3       15.68       13.54      4.14 o 
   0  11   3        6.97        8.79      2.74 o 
   1  11   3       10.45        7.75      3.99 o 
   2  11   3        2.64        3.82      3.91 o 
   3  11   3       79.29       68.16      5.47 o 
   4  11   3        3.21        5.13      5.14 o 
   5  11   3        5.05        1.00      5.88 o 
   6  11   3       26.96       30.62      4.29 o 
  -8  12   3        2.74        1.15      3.22 o 
  -7  12   3        0.75        1.37      3.30 o 
  -6  12   3        0.83        1.06      3.27 o 
  -5  12   3        1.36        0.95      3.79 o 
  -4  12   3        7.32        6.13      3.57 o 
  -3  12   3        1.63        7.88      5.53 o 
  -2  12   3        0.39        1.85      3.59 o 
  -1  12   3        0.01        2.96      3.72 o 
   0  12   3        9.05       10.42      2.65 o 
   1  12   3       14.18        6.18      3.93 o 
   2  12   3       10.80        7.42      4.35 o 
   3  12   3        0.44        0.17      3.65 o 
   4  12   3        0.03        0.92      3.55 o 
   5  12   3        6.06        2.13      3.08 o 
  -6  13   3        0.02        4.17      3.08 o 
  -5  13   3        1.61        4.68      3.32 o 
  -4  13   3        0.97        0.61      3.69 o 
  -3  13   3        1.81        3.17      3.60 o 
  -2  13   3        0.73        1.17      3.56 o 
  -1  13   3        0.46        3.90      3.90 o 
   0  13   3        1.41        1.89      2.42 o 
   1  13   3        2.62        1.59      3.46 o 
   2  13   3        0.82        2.06      3.43 o 
   3  13   3        2.85        4.92      4.95 o 
   4  13   3        1.81        6.01      3.79 o 
  -3  14   3       27.34       20.59      4.42 o 
  -2  14   3       10.38       19.22      5.11 o 
  -1  14   3        0.00        1.48      3.87 o 
   0  14   3        2.85        2.47      2.47 o 
   1  14   3        5.05        6.13      3.29 o 
 -14   0   4        2.91        1.40      5.66 o 
 -13   0   4        3.56       12.02      4.71 o 
 -12   0   4       74.55       69.02      8.70 o 
 -11   0   4       57.64       50.18      7.72 o 
 -10   0   4      303.45      292.23     12.72 o 
  -9   0   4      392.00      413.80     14.09 o 
  -8   0   4      362.46      371.97     12.61 o 
  -7   0   4      146.82      155.91      8.26 o 
  -6   0   4     1171.33     1149.67     19.55 o 
  -4   0   4       18.42       14.57      3.80 o 
  -3   0   4        0.93        1.73      2.83 o 
  -2   0   4      882.73      906.27     15.06 o 
  -1   0   4      173.81      159.68      6.87 o 
   0   0   4      132.73      115.34      4.12 o 
   1   0   4        0.04        2.73      2.73 o 
   2   0   4     4586.15     4424.76     35.83 o 
   3   0   4     3745.14     3765.74     35.64 o 
   4   0   4      651.35      689.45     16.42 o 
   5   0   4      165.29      178.73      9.38 o 
   6   0   4        0.03        2.38      4.02 o 
   7   0   4        9.89        0.88      5.11 o 
   8   0   4       98.99       84.86      8.03 o 
   9   0   4        2.08        4.63      4.63 o 
  10   0   4       30.79       32.08      7.40 o 
 -14   1   4        1.22        0.04      3.28 o 
 -13   1   4        0.29        2.88      3.44 o 
 -12   1   4        7.16        3.92      3.86 o 
 -11   1   4       15.41        4.74      3.83 o 
 -10   1   4       20.37       27.59      3.88 o 
  -9   1   4        1.11        4.74      2.77 o 
  -8   1   4        4.19        1.94      2.80 o 
  -7   1   4        0.04        5.44      4.05 o 
  -6   1   4        0.01        4.49      2.67 o 
  -5   1   4      139.97      142.88      5.20 o 
  -4   1   4       56.70       48.15      3.24 o 
  -3   1   4      429.30      409.03      7.86 o 
  -2   1   4       11.26       11.91      2.07 o 
  -1   1   4      379.29      346.22     10.82 o 
   0   1   4       12.42       13.90      1.47 o 
   1   1   4       81.41       74.62      3.81 o 
   2   1   4     2495.09     2339.84     25.65 o 
   3   1   4      159.06      178.76      7.76 o 
   4   1   4        8.21        7.29      4.67 o 
   5   1   4        4.68        1.72      2.87 o 
   6   1   4        2.64        7.53      3.22 o 
   7   1   4       33.99       35.18      4.48 o 
   8   1   4        2.97        3.89      5.63 o 
   9   1   4        7.15       10.69      5.52 o 
  10   1   4       25.02       28.24      4.69 o 
 -14   2   4        0.15        0.03      9.57 o 
 -13   2   4        1.67        0.26      3.66 o 
 -12   2   4        0.26        0.82      4.81 o 
 -11   2   4        0.01        0.33      3.27 o 
 -10   2   4        0.32        1.24      3.85 o 
  -9   2   4        0.53        1.08      2.98 o 
  -8   2   4        0.01        6.23      2.86 o 
  -7   2   4        5.12        3.98      2.66 o 
  -6   2   4       26.67       17.81      3.18 o 
  -5   2   4        4.51        9.19      4.07 o 
  -4   2   4       43.40       80.07     16.42 o 
  -3   2   4       82.25      110.32      4.17 o 
  -2   2   4        8.54        9.45      2.80 o 
  -1   2   4      129.52       91.75      3.92 o 
   0   2   4        0.21        1.90      1.15 o 
   1   2   4      135.89      156.48      5.08 o 
   2   2   4      257.18      254.39      7.13 o 
   3   2   4        4.65        4.08      2.52 o 
   4   2   4       14.73       22.87      2.88 o 
   5   2   4        0.04        1.84      2.65 o 
   6   2   4       47.81       52.94      4.40 o 
   7   2   4       45.45       38.79      4.90 o 
   8   2   4        1.64        1.94      3.97 o 
   9   2   4        2.43        2.18      5.14 o 
  10   2   4        0.38        8.69      3.69 o 
 -13   3   4        0.29        2.20      5.43 o 
 -12   3   4        0.01        0.78      3.66 o 
 -11   3   4       30.07       35.94      4.26 o 
 -10   3   4       11.71       17.94      3.58 o 
  -9   3   4       23.36       27.96      3.61 o 
  -8   3   4       69.12       64.85      7.18 o 
  -7   3   4       96.05       94.64      5.65 o 
  -6   3   4       42.12       39.26      7.77 o 
  -5   3   4       29.31       32.57      3.09 o 
  -4   3   4      113.69      108.85      4.37 o 
  -3   3   4      176.46      174.41      5.33 o 
  -2   3   4       72.54       79.35      3.89 o 
  -1   3   4        7.14        8.04      2.32 o 
   0   3   4        1.93        2.48      1.91 o 
   1   3   4      277.82      293.16      6.89 o 
   2   3   4       53.13       51.27      3.60 o 
   3   3   4       10.16       17.44      3.36 o 
   4   3   4       58.38       65.71      4.67 o 
   5   3   4       11.32        9.45      3.10 o 
   6   3   4       23.02       34.13      5.60 o 
   7   3   4       24.27       34.62      4.51 o 
   8   3   4       22.41       19.79      4.97 o 
   9   3   4        2.66        1.18     10.05 o 
  10   3   4        2.87        1.15      4.90 o 
 -13   4   4        0.03        0.48      3.45 o 
 -12   4   4        3.81        4.26      3.23 o 
 -11   4   4        6.60        2.66      5.66 o 
 -10   4   4        0.03        3.55      3.55 o 
  -9   4   4       16.03       14.60      3.97 o 
  -8   4   4      259.30      254.32      7.74 o 
  -7   4   4        3.31        3.69      2.84 o 
  -6   4   4        3.60        6.08      2.25 o 
  -5   4   4      239.10      255.48      6.71 o 
  -4   4   4      663.67      732.90     35.29 o 
  -3   4   4      274.86      320.99      7.28 o 
  -2   4   4      824.59      851.30     11.40 o 
  -1   4   4        1.93        2.00      0.13 o 
   0   4   4       19.20       21.90      1.77 o 
   1   4   4      177.07      163.13      9.82 o 
   2   4   4      143.32      150.14      9.51 o 
   3   4   4       45.99       44.70      8.85 o 
   4   4   4      583.16      591.18     24.50 o 
   5   4   4       70.43       68.91      5.15 o 
   6   4   4       37.78       36.00      4.46 o 
   7   4   4        0.72        1.71      3.74 o 
   8   4   4       22.22       24.04      4.45 o 
   9   4   4       52.02       41.40      6.30 o 
  10   4   4       18.48       19.18      7.12 o 
 -13   5   4        4.23        8.46      3.86 o 
 -12   5   4        1.68        1.95      3.60 o 
 -11   5   4        0.50        2.41      6.48 o 
 -10   5   4       43.90       53.17      6.30 o 
  -9   5   4       15.58       13.64      3.61 o 
  -8   5   4       12.81        7.65      3.59 o 
  -7   5   4       61.05       62.48      4.67 o 
  -6   5   4       73.70       76.40      4.42 o 
  -5   5   4      145.52      124.74     10.32 o 
  -4   5   4        1.00        3.46      2.21 o 
  -3   5   4        0.98        1.87      2.17 o 
  -2   5   4       22.72       26.63      3.99 o 
  -1   5   4      326.56      285.34      6.80 o 
   0   5   4       10.82        8.88      1.67 o 
   1   5   4        0.76        0.17      3.45 o 
   2   5   4       11.95        6.77      2.57 o 
   3   5   4        2.90        6.09      2.97 o 
   4   5   4       78.84       78.99      9.78 o 
   5   5   4       15.63       10.67      3.36 o 
   6   5   4        7.11        3.63      3.81 o 
   7   5   4       48.39       50.86      5.38 o 
   8   5   4       31.20       36.57      9.48 o 
   9   5   4        1.51        4.21      4.21 o 
 -12   6   4        0.71        8.34      4.37 o 
 -11   6   4        0.35        2.35      3.23 o 
 -10   6   4        0.02        1.15      3.45 o 
  -9   6   4        0.00        0.96      3.09 o 
  -8   6   4        0.01        0.69      3.62 o 
  -7   6   4        2.21        1.67      3.50 o 
  -6   6   4        1.81        5.50      2.83 o 
  -5   6   4        8.11        8.59      3.20 o 
  -4   6   4        2.33        2.61      2.61 o 
  -3   6   4        8.32       10.13     13.54 o 
  -2   6   4        0.04        0.23      2.39 o 
  -1   6   4        0.28        6.62      2.48 o 
   0   6   4        0.93        4.16      2.06 o 
   1   6   4        7.12        5.99      3.01 o 
   2   6   4        2.19        4.81      2.40 o 
   3   6   4        1.01        1.84      3.68 o 
   4   6   4        9.33       13.29      3.60 o 
   5   6   4        1.94        1.47      3.53 o 
   6   6   4        0.45        0.67      3.50 o 
   7   6   4        5.32        5.53      7.02 o 
   8   6   4       16.94       10.44      4.45 o 
   9   6   4       15.16       12.46      4.74 o 
 -12   7   4        0.24        2.17      3.49 o 
 -11   7   4        7.16        5.80      3.91 o 
 -10   7   4       10.13       11.43      5.25 o 
  -9   7   4        0.13        1.94      6.21 o 
  -8   7   4        0.02        1.18      3.27 o 
  -7   7   4       85.42       80.34      9.45 o 
  -6   7   4        0.16        4.33      3.50 o 
  -5   7   4        2.66        0.34      2.73 o 
  -4   7   4        7.86        7.72      3.05 o 
  -3   7   4        5.81        4.66      2.78 o 
  -2   7   4      139.16      140.73      6.04 o 
  -1   7   4        5.56        1.10      2.72 o 
   0   7   4        3.91        2.17      1.81 o 
   1   7   4        8.59       14.37      2.81 o 
   2   7   4       10.70        5.34      3.08 o 
   3   7   4        3.54        3.23      3.23 o 
   4   7   4        0.20        1.09      3.00 o 
   5   7   4       52.93       54.37      4.61 o 
   6   7   4       14.19       14.82      4.05 o 
   7   7   4        0.49        5.12      6.83 o 
   8   7   4        3.20        5.54      4.00 o 
 -11   8   4        7.31        4.37      3.76 o 
 -10   8   4        1.96        3.49      3.34 o 
  -9   8   4        0.77        0.99      2.71 o 
  -8   8   4       43.98       37.90      4.39 o 
  -7   8   4        5.57        5.27      6.48 o 
  -6   8   4      268.37      270.65      8.48 o 
  -5   8   4      195.80      175.61      8.45 o 
  -4   8   4      575.84      612.59     35.55 o 
  -3   8   4      132.16      124.03     17.55 o 
  -2   8   4       40.37       48.14      4.11 o 
  -1   8   4      155.87      166.55      6.31 o 
   0   8   4       58.46       67.64      4.33 o 
   1   8   4       11.95       11.95      3.06 o 
   2   8   4       69.67       55.70      4.47 o 
   3   8   4       14.38       13.68      3.40 o 
   4   8   4       73.23       69.40      5.43 o 
   5   8   4       15.84       14.41      4.65 o 
   6   8   4       13.77       15.42      4.06 o 
   7   8   4        7.50        0.68      5.58 o 
   8   8   4       26.48       25.20      6.16 o 
 -11   9   4        9.34       13.42      4.03 o 
 -10   9   4        0.20        3.90      3.25 o 
  -9   9   4        0.22        2.25      3.25 o 
  -8   9   4        8.40        4.10      3.65 o 
  -7   9   4        2.52        6.46      3.45 o 
  -6   9   4        9.60       14.04      6.57 o 
  -5   9   4       32.00       33.00      4.18 o 
  -4   9   4        6.41       10.50      4.44 o 
  -3   9   4        1.83        0.92      3.40 o 
  -2   9   4        4.07        3.58      5.14 o 
  -1   9   4        0.01        2.57      2.77 o 
   0   9   4       17.49       24.74      2.64 o 
   1   9   4        0.00        2.14      3.17 o 
   2   9   4        1.89        5.63      2.87 o 
   3   9   4       25.65       27.40      7.35 o 
   4   9   4        9.10        4.30      3.62 o 
   5   9   4       12.96       13.16      8.18 o 
   6   9   4       17.30       20.71      4.59 o 
   7   9   4       22.06       23.59      4.74 o 
 -10  10   4        1.06        3.31      4.18 o 
  -9  10   4        0.07        3.10      5.24 o 
  -8  10   4        0.95        4.44      4.44 o 
  -7  10   4        0.74        0.59      5.38 o 
  -6  10   4        0.37        1.89      3.58 o 
  -5  10   4        1.58        0.12      3.40 o 
  -4  10   4        6.33        5.20      4.16 o 
  -3  10   4       10.18       17.85      3.83 o 
  -2  10   4        2.34        8.00      3.38 o 
  -1  10   4        7.75       11.48      4.59 o 
   0  10   4        0.96        1.15      2.13 o 
   1  10   4        8.69        0.09      4.48 o 
   2  10   4        4.43        5.21      2.98 o 
   3  10   4       10.19        9.62      6.43 o 
   4  10   4        9.65        9.10      3.51 o 
   5  10   4        1.51        4.48      8.14 o 
   6  10   4        0.93        0.88      4.07 o 
  -9  11   4        2.28        5.49      4.08 o 
  -8  11   4        1.02        1.58      3.39 o 
  -7  11   4        1.78        6.96      3.28 o 
  -6  11   4        6.53        1.86      3.27 o 
  -5  11   4        7.18        3.08      3.65 o 
  -4  11   4       12.81       11.91      4.08 o 
  -3  11   4        2.51        5.36      3.81 o 
  -2  11   4       12.91       29.47      9.25 o 
  -1  11   4       89.01       87.21      6.35 o 
   0  11   4        7.78       13.64      4.27 o 
   1  11   4        0.09        2.20      3.23 o 
   2  11   4       34.61       33.06      7.41 o 
   3  11   4       24.49       18.18      4.20 o 
   4  11   4       39.30       36.50      4.97 o 
   5  11   4        3.99        5.89      3.60 o 
  -7  12   4        9.68       14.97      4.03 o 
  -6  12   4       10.05        4.48      3.54 o 
  -5  12   4       27.11       28.43      4.03 o 
  -4  12   4        7.46        8.76      3.45 o 
  -3  12   4        0.41        1.26      3.31 o 
  -2  12   4       16.75       12.49      5.69 o 
  -1  12   4        0.10        1.13      3.43 o 
   0  12   4       34.52       42.33      5.01 o 
   1  12   4       55.50       61.14     10.19 o 
   2  12   4        2.93        8.34      5.51 o 
   3  12   4        0.62        1.00      4.26 o 
   4  12   4        4.28        0.72      3.32 o 
  -5  13   4        1.21        2.04      3.54 o 
  -4  13   4        0.80        4.69      3.34 o 
  -3  13   4        0.20        3.67      3.67 o 
  -2  13   4        5.68        7.66      3.31 o 
  -1  13   4        1.31        0.79      3.35 o 
   0  13   4        0.99        4.17      2.59 o 
   1  13   4       12.84       15.18      4.84 o 
   2  13   4        0.02        0.26      3.24 o 
 -13   1   5        0.32        5.10      3.28 o 
 -12   1   5       15.55        7.05      4.10 o 
 -11   1   5        2.25        1.98     11.58 o 
 -10   1   5        0.32        2.79      8.81 o 
  -9   1   5        0.79        7.03      3.37 o 
  -8   1   5        0.04        5.09      6.88 o 
  -7   1   5       20.86       26.95      3.63 o 
  -6   1   5       13.35       12.23      3.15 o 
  -5   1   5       43.41       48.08      7.17 o 
  -4   1   5        6.93        8.11      2.36 o 
  -3   1   5       59.58       54.77      3.33 o 
  -2   1   5        0.98        4.71      3.34 o 
  -1   1   5      589.86      605.35     12.37 o 
   0   1   5        0.18        0.39      1.50 o 
   1   1   5        6.95        5.07      5.43 o 
   2   1   5      387.15      363.89      8.46 o 
   3   1   5       80.55       88.26      7.52 o 
   4   1   5       88.40       96.13      5.66 o 
   5   1   5        9.85        9.31      3.81 o 
   6   1   5        0.87        0.52      3.57 o 
   7   1   5       15.76       18.14      4.59 o 
   8   1   5       15.19       15.22      4.68 o 
   9   1   5       15.46       15.70      4.73 o 
 -13   2   5        3.41        0.27      3.57 o 
 -12   2   5        0.09        1.73      5.25 o 
 -11   2   5        0.19        1.13      5.05 o 
 -10   2   5       51.67       56.83      5.04 o 
  -9   2   5      277.98      292.75      9.00 o 
  -8   2   5      188.50      196.31      8.01 o 
  -7   2   5      218.10      226.72     13.22 o 
  -6   2   5      160.73      150.32      5.83 o 
  -5   2   5      112.61      118.87      4.88 o 
  -4   2   5      137.08      149.70      9.28 o 
  -3   2   5      137.85      138.11      5.17 o 
  -2   2   5      333.58      366.94     11.72 o 
  -1   2   5       87.76       83.98      4.29 o 
   0   2   5       43.73       43.55      2.27 o 
   1   2   5       19.82       19.79      5.85 o 
   2   2   5       10.12       15.16      4.21 o 
   3   2   5      361.59      368.15      9.16 o 
   4   2   5      125.33      115.37      6.00 o 
   5   2   5        5.39        5.61      3.49 o 
   6   2   5       11.69       11.93      3.89 o 
   7   2   5        7.96        7.10      4.07 o 
   8   2   5        1.17        2.24      4.05 o 
   9   2   5        1.59        2.71      4.23 o 
 -13   3   5        0.01        0.63      3.39 o 
 -12   3   5        8.49       15.68      3.38 o 
 -11   3   5       10.82       23.45      7.67 o 
 -10   3   5        1.08        1.31      4.17 o 
  -9   3   5        1.54        5.73      3.38 o 
  -8   3   5       10.69        8.10      3.71 o 
  -7   3   5        0.03        0.38      3.56 o 
  -6   3   5       54.19       43.87      9.38 o 
  -5   3   5        0.64        3.04      2.32 o 
  -4   3   5        8.97       15.11      4.05 o 
  -3   3   5      147.35      158.62      5.74 o 
  -2   3   5        2.77        4.24      4.98 o 
  -1   3   5        0.92        3.74      2.26 o 
   0   3   5       40.24       37.91      2.74 o 
   1   3   5        0.51        2.38      2.38 o 
   2   3   5        7.10       10.57      3.56 o 
   3   3   5       88.62       84.16      5.25 o 
   4   3   5       40.18       34.08      4.13 o 
   5   3   5       15.30       15.44      3.74 o 
   6   3   5        2.53        0.29      3.75 o 
   7   3   5        9.55        3.14      4.25 o 
   8   3   5       25.21       35.51      5.24 o 
   9   3   5        0.25        0.96      6.77 o 
 -13   4   5        0.40        3.57      4.39 o 
 -12   4   5        0.00        0.01      4.15 o 
 -11   4   5        2.06        3.32      3.77 o 
 -10   4   5        6.36        5.97      4.03 o 
  -9   4   5        1.71        1.65      3.71 o 
  -8   4   5        8.94        3.56      5.86 o 
  -7   4   5       32.70       25.54      3.93 o 
  -6   4   5        0.02        6.02      7.16 o 
  -5   4   5       30.77       30.59      3.58 o 
  -4   4   5        2.62        4.93      2.44 o 
  -3   4   5       18.56       18.98      3.13 o 
  -2   4   5       26.98       35.62      5.27 o 
  -1   4   5        7.45        4.08      2.54 o 
   0   4   5       61.00       51.62      2.72 o 
   1   4   5       10.06        3.87      2.62 o 
   2   4   5        0.46        3.18      3.39 o 
   3   4   5        6.01        6.51      3.06 o 
   4   4   5       38.71       41.20      9.82 o 
   5   4   5       15.76       16.54      3.73 o 
   6   4   5        0.23        3.27      3.54 o 
   7   4   5        2.12        1.41      3.89 o 
   8   4   5        0.00        4.34      7.24 o 
 -13   5   5        4.55       13.10      3.83 o 
 -12   5   5        1.15        4.69      3.67 o 
 -11   5   5        8.73        7.87      3.54 o 
 -10   5   5       28.95       27.64      5.32 o 
  -9   5   5        3.03        4.32      3.39 o 
  -8   5   5       10.25        8.72      3.64 o 
  -7   5   5       90.27       91.45     11.09 o 
  -6   5   5       48.75       45.64      4.04 o 
  -5   5   5       67.98       72.15      9.48 o 
  -4   5   5        7.79        3.57      2.92 o 
  -3   5   5        0.15        2.80      2.80 o 
  -2   5   5      214.89      245.49     10.01 o 
  -1   5   5       19.12       21.28      7.58 o 
   0   5   5       11.43       15.56      2.06 o 
   1   5   5       32.96       36.88      4.92 o 
   2   5   5       39.96       40.56      9.72 o 
   3   5   5        6.10        4.77      4.05 o 
   4   5   5       56.22       51.76      4.83 o 
   5   5   5        6.49        5.49      5.68 o 
   6   5   5        7.37        8.55      3.89 o 
   7   5   5        3.13        4.42      7.38 o 
   8   5   5        2.27        4.45      4.45 o 
 -12   6   5        0.37        3.44      8.87 o 
 -11   6   5        0.02        3.77      3.77 o 
 -10   6   5        8.10        2.95      3.65 o 
  -9   6   5       35.35       37.07      4.55 o 
  -8   6   5      185.44      169.23      7.39 o 
  -7   6   5       72.19       68.90      4.97 o 
  -6   6   5      136.15      122.70      6.00 o 
  -5   6   5      113.69      105.90      6.67 o 
  -4   6   5       61.15       61.45      5.12 o 
  -3   6   5        0.46        0.07      2.83 o 
  -2   6   5        3.74        3.20      4.21 o 
  -1   6   5       43.76       45.06      6.98 o 
   0   6   5       10.57       11.60      2.15 o 
   1   6   5        7.50        5.89      7.86 o 
   2   6   5      383.37      399.44     10.01 o 
   3   6   5       36.33       32.52      5.22 o 
   4   6   5      215.13      202.95     15.30 o 
   5   6   5        7.91        8.43      3.45 o 
   6   6   5        6.84        0.76      4.24 o 
   7   6   5        4.70        8.59      3.82 o 
   8   6   5        5.08       11.58      4.56 o 
 -12   7   5        0.01        5.09      5.09 o 
 -11   7   5       19.19       22.13      4.29 o 
 -10   7   5        2.00        3.59      3.59 o 
  -9   7   5        8.37        5.84      3.66 o 
  -8   7   5       19.84       20.05      7.26 o 
  -7   7   5       17.70       17.05      8.44 o 
  -6   7   5       57.35       48.92      4.69 o 
  -5   7   5        0.14        0.07      3.33 o 
  -4   7   5       29.01       37.82     10.23 o 
  -3   7   5       43.33       52.97      4.72 o 
  -2   7   5       37.47       37.69      6.48 o 
  -1   7   5       17.68       17.39      3.34 o 
   0   7   5        1.54        1.21      4.68 o 
   1   7   5       25.59       24.76      4.03 o 
   2   7   5       66.07       66.55      5.33 o 
   3   7   5        0.24        0.25      3.48 o 
   4   7   5        7.15        2.48      3.68 o 
   5   7   5        0.50        5.89      6.63 o 
   6   7   5        1.20        4.21      3.66 o 
   7   7   5        5.17        1.26     10.01 o 
 -11   8   5        0.21        0.86      3.53 o 
 -10   8   5        0.03        1.87      3.51 o 
  -9   8   5        2.44        0.78     10.32 o 
  -8   8   5        1.27        3.07      4.70 o 
  -7   8   5        2.42        0.82      3.64 o 
  -6   8   5        0.06        2.18      5.74 o 
  -5   8   5       11.14        4.42      3.56 o 
  -4   8   5       17.96       20.26      4.11 o 
  -3   8   5       11.06       13.85      5.07 o 
  -2   8   5        0.45        1.50      2.73 o 
  -1   8   5        0.05        2.71      3.04 o 
   0   8   5        1.09        2.17      2.17 o 
   1   8   5        1.35        0.26      2.97 o 
   2   8   5       13.54        4.32      4.58 o 
   3   8   5        1.49        1.34      3.34 o 
   4   8   5        0.97        7.65      3.44 o 
   5   8   5        0.13        2.18      3.32 o 
   6   8   5        0.09        9.27      3.28 o 
   7   8   5        3.72        0.90      4.25 o 
 -10   9   5        1.53        1.48      3.37 o 
  -9   9   5        1.26        1.36      3.59 o 
  -8   9   5        3.12        8.32      3.00 o 
  -7   9   5        0.28        3.41      4.24 o 
  -6   9   5        4.99        9.27      3.31 o 
  -5   9   5        0.26        4.75      3.69 o 
  -4   9   5        2.18        7.56      3.72 o 
  -3   9   5        2.49        2.49      3.36 o 
  -2   9   5       17.23       21.03      3.91 o 
  -1   9   5        0.00        4.31      8.16 o 
   0   9   5        1.18        2.40      2.40 o 
   1   9   5       34.82       26.03      4.18 o 
   2   9   5        0.10        3.29      3.09 o 
   3   9   5        2.23        0.07      3.65 o 
   4   9   5        3.45        5.41      5.41 o 
   5   9   5        2.68        6.70      6.76 o 
   6   9   5        1.84        2.39      4.76 o 
  -9  10   5        9.65       11.47      3.55 o 
  -8  10   5        2.51        0.90      3.62 o 
  -7  10   5       11.48        6.28      6.09 o 
  -6  10   5       73.58       69.04     12.66 o 
  -5  10   5        0.62        0.10      5.29 o 
  -4  10   5       50.16       57.29      7.63 o 
  -3  10   5      130.93      142.27      7.13 o 
  -2  10   5      226.00      238.04      8.97 o 
  -1  10   5       95.33      101.78      6.01 o 
   0  10   5        1.12        2.78      2.78 o 
   1  10   5       50.25       58.24      5.41 o 
   2  10   5        8.20       11.49      3.93 o 
   3  10   5        3.44        1.99      3.49 o 
   4  10   5       10.19       11.89      3.99 o 
   5  10   5       22.08       33.58      4.77 o 
  -8  11   5        1.71        1.98      3.44 o 
  -7  11   5        0.00        2.41      3.46 o 
  -6  11   5        1.40        3.65      3.65 o 
  -5  11   5        0.77        9.18      3.16 o 
  -4  11   5        3.28        2.53      3.91 o 
  -3  11   5       33.24       31.74      4.69 o 
  -2  11   5       22.53       28.17      4.26 o 
  -1  11   5       12.51        4.21      4.33 o 
   0  11   5        5.46        7.08      3.35 o 
   1  11   5        5.14        6.10      5.70 o 
   2  11   5        6.37       10.95      4.11 o 
   3  11   5        0.00        2.67      3.66 o 
  -6  12   5        0.48        3.98      3.98 o 
  -5  12   5        0.01        1.60      3.41 o 
  -4  12   5        2.81        1.39      4.15 o 
  -3  12   5        7.42        2.90      3.87 o 
  -2  12   5        5.89        3.22      3.56 o 
  -1  12   5        0.01        1.63      3.39 o 
   0  12   5        0.22        2.26      2.61 o 
   1  12   5        2.20        1.09      3.54 o 
   2  12   5        6.77        5.75      3.50 o 
 -13   0   6        0.90        1.47      4.59 o 
 -12   0   6        1.74        4.46      5.74 o 
 -11   0   6       32.77       50.80      7.53 o 
 -10   0   6       98.21       92.43      9.29 o 
  -9   0   6       41.80       47.25      8.51 o 
  -8   0   6      776.41      805.68     21.07 o 
  -7   0   6        1.31        0.80      5.17 o 
  -6   0   6      439.36      416.30     14.47 o 
  -5   0   6       50.87       61.24      6.62 o 
  -4   0   6      228.23      238.77     10.30 o 
  -3   0   6      315.67      315.12     11.99 o 
  -2   0   6        0.79        6.86      3.39 o 
  -1   0   6       53.55       47.19      5.43 o 
   0   0   6       72.08       77.66      4.84 o 
   1   0   6        7.54       16.23      4.22 o 
   2   0   6       11.57       15.04      5.39 o 
   3   0   6      133.02       88.60     12.35 o 
   4   0   6      846.07      813.61     21.87 o 
   5   0   6      114.86      108.34     10.71 o 
   6   0   6        7.97        6.35      6.73 o 
   7   0   6        9.08       13.69      5.71 o 
   8   0   6        0.02        5.51      5.63 o 
 -13   1   6        0.41        3.44      3.44 o 
 -12   1   6        8.99       18.54      4.47 o 
 -11   1   6        1.32        1.07      4.01 o 
 -10   1   6        6.90       11.01      3.74 o 
  -9   1   6        1.42        1.10      3.78 o 
  -8   1   6        4.64        7.93      3.78 o 
  -7   1   6        0.63        2.14      3.35 o 
  -6   1   6       42.35       40.32      4.25 o 
  -5   1   6        0.01        1.37      2.67 o 
  -4   1   6       22.20       29.44      3.19 o 
  -3   1   6       47.53       41.47      3.77 o 
  -2   1   6      154.15      158.76      6.97 o 
  -1   1   6        0.11        2.82      2.97 o 
   0   1   6        3.39        4.39      1.81 o 
   1   1   6       28.56       25.97      3.14 o 
   2   1   6       23.35       24.97      4.84 o 
   3   1   6      345.99      378.94     10.59 o 
   4   1   6      168.15      198.39      8.40 o 
   5   1   6       10.62        8.85      5.54 o 
   6   1   6       15.26        5.39      4.53 o 
   7   1   6        0.02        1.49      3.85 o 
   8   1   6        0.00        0.28      3.90 o 
 -13   2   6        0.36        4.06      7.16 o 
 -12   2   6        0.59        5.02      3.74 o 
 -11   2   6        0.83        7.04      3.57 o 
 -10   2   6        0.02        0.31      4.10 o 
  -9   2   6        0.22        6.23      7.07 o 
  -8   2   6        1.18        6.05      6.79 o 
  -7   2   6        5.01       13.92      3.53 o 
  -6   2   6        0.17        5.66      3.04 o 
  -5   2   6       12.68       15.77      3.01 o 
  -4   2   6        4.82        0.37      2.76 o 
  -3   2   6       16.66       18.52      3.51 o 
  -2   2   6       81.70       78.97     14.22 o 
  -1   2   6        2.57        8.66      4.24 o 
   0   2   6       15.95       22.49      2.58 o 
   1   2   6        3.08        5.65      3.55 o 
   2   2   6       62.49       60.65      9.84 o 
   3   2   6      128.92      122.71      7.83 o 
   4   2   6       43.49       36.64      4.99 o 
   5   2   6        0.05        0.55      3.95 o 
   6   2   6        0.39        0.89      4.65 o 
   7   2   6        4.88        6.66      4.08 o 
   8   2   6       18.53       16.16      4.45 o 
 -13   3   6        0.26        1.32      3.43 o 
 -12   3   6       10.09       10.01      4.15 o 
 -11   3   6        2.96        1.98      3.36 o 
 -10   3   6        0.24        1.62      3.92 o 
  -9   3   6        0.60        3.86      3.86 o 
  -8   3   6       38.50       35.68      5.12 o 
  -7   3   6       70.77       73.48      5.30 o 
  -6   3   6       10.85       14.19      4.38 o 
  -5   3   6        5.13        0.57      3.83 o 
  -4   3   6        0.01        2.85      2.87 o 
  -3   3   6      111.15      148.11      7.75 o 
  -2   3   6       12.34       10.85      3.64 o 
  -1   3   6       10.17       11.97      3.33 o 
   0   3   6        3.28        5.86      1.77 o 
   1   3   6        1.35        4.60      2.93 o 
   2   3   6       51.43       59.51      5.12 o 
   3   3   6        0.01        0.46      3.53 o 
   4   3   6       14.04       18.93      6.61 o 
   5   3   6       12.83       17.71      4.13 o 
   6   3   6        3.37        2.93      4.22 o 
   7   3   6        1.65       10.00     13.16 o 
 -12   4   6       10.06       13.55      4.22 o 
 -11   4   6        0.77        1.06      4.92 o 
 -10   4   6        3.72        4.74      3.78 o 
  -9   4   6        2.57        4.94      4.64 o 
  -8   4   6        2.44        1.44      3.45 o 
  -7   4   6      136.57      128.23      6.30 o 
  -6   4   6       43.60       38.10      4.12 o 
  -5   4   6       28.80       24.55      3.59 o 
  -4   4   6       53.80       50.12      8.02 o 
  -3   4   6       95.64      108.72      8.27 o 
  -2   4   6      157.90      175.71     11.92 o 
  -1   4   6       86.42       86.55      5.12 o 
   0   4   6       58.88       65.12      3.55 o 
   1   4   6       73.09       87.51      5.47 o 
   2   4   6      158.29      164.59      7.16 o 
   3   4   6        8.38       10.38      3.77 o 
   4   4   6       11.72        4.09      6.67 o 
   5   4   6        9.95       11.10      3.84 o 
   6   4   6        4.92        5.90      3.89 o 
   7   4   6        0.09        1.71      4.20 o 
 -12   5   6        0.02        2.21      3.69 o 
 -11   5   6        7.77       11.83      5.17 o 
 -10   5   6        6.29        3.79      4.03 o 
  -9   5   6        7.98        0.69      3.95 o 
  -8   5   6        1.82        0.79      5.00 o 
  -7   5   6        5.54        3.76      3.46 o 
  -6   5   6       37.48       44.47      3.98 o 
  -5   5   6       24.73       23.34      4.25 o 
  -4   5   6       25.24       30.99      3.96 o 
  -3   5   6       69.65       80.91     15.43 o 
  -2   5   6        0.54        4.25      2.87 o 
  -1   5   6        2.44        3.51      2.79 o 
   0   5   6       36.19       40.40      2.55 o 
   1   5   6        1.62        2.37      2.98 o 
   2   5   6       15.96       14.52      3.90 o 
   3   5   6        0.02        6.01      3.21 o 
   4   5   6        0.92        1.40      3.72 o 
   5   5   6        4.39        7.04      3.81 o 
   6   5   6        1.62        5.16     14.11 o 
   7   5   6        8.14        8.55     10.48 o 
 -11   6   6        1.30        0.07      3.76 o 
 -10   6   6        0.07        1.87      3.56 o 
  -9   6   6        1.60        0.61      3.63 o 
  -8   6   6        0.16        0.82      3.78 o 
  -7   6   6        0.09        4.27      3.15 o 
  -6   6   6        0.77        5.09      4.15 o 
  -5   6   6        6.80        2.30      3.34 o 
  -4   6   6       13.27       19.30      7.08 o 
  -3   6   6        3.45        9.20      3.90 o 
  -2   6   6        0.23        3.76      2.85 o 
  -1   6   6        0.60        0.32      2.89 o 
   0   6   6        8.75       10.81      2.45 o 
   1   6   6        0.90        7.47      4.19 o 
   2   6   6        0.10        0.86      3.29 o 
   3   6   6        0.25        3.56      3.23 o 
   4   6   6        0.01        6.05      3.37 o 
   5   6   6        1.22        0.95      3.51 o 
   6   6   6        2.32        0.53      4.30 o 
 -11   7   6        5.48        6.14      8.74 o 
 -10   7   6        0.33        1.65      3.61 o 
  -9   7   6        0.29        3.44      3.44 o 
  -8   7   6        3.29        1.68      4.55 o 
  -7   7   6        0.20        4.85      4.78 o 
  -6   7   6       34.59       25.17      4.18 o 
  -5   7   6        4.48        6.22      3.53 o 
  -4   7   6        9.66       11.32      9.02 o 
  -3   7   6        3.36        4.98      3.71 o 
  -2   7   6       49.28       45.61      4.71 o 
  -1   7   6       28.00       32.02      3.72 o 
   0   7   6       17.54       22.11      2.74 o 
   1   7   6        4.25        0.84      3.67 o 
   2   7   6       14.07       10.35      3.71 o 
   3   7   6        1.59        1.84      3.46 o 
   4   7   6        6.90        4.04      6.57 o 
   5   7   6        0.38        2.16      4.34 o 
   6   7   6        1.81        2.16      3.74 o 
 -10   8   6        5.57        3.82      4.04 o 
  -9   8   6        5.31        2.03      3.39 o 
  -8   8   6        9.22       21.63      9.00 o 
  -7   8   6       55.71       54.79      5.17 o 
  -6   8   6        1.39        5.04      5.04 o 
  -5   8   6       41.53       34.47      7.11 o 
  -4   8   6      103.79      101.72      6.30 o 
  -3   8   6      145.96      157.89     10.45 o 
  -2   8   6       80.89       86.74      6.02 o 
  -1   8   6       32.32       20.13      6.03 o 
   0   8   6       15.70       16.85      2.85 o 
   1   8   6       46.01       46.08      4.78 o 
   2   8   6       13.03       20.28      3.80 o 
   3   8   6        3.37        5.01      3.68 o 
   4   8   6        3.53        3.37      3.38 o 
   5   8   6       13.81       10.22      4.39 o 
  -9   9   6        2.05        2.81      3.50 o 
  -8   9   6        0.02        6.41      3.39 o 
  -7   9   6        3.38        3.87      6.50 o 
  -6   9   6        3.03        0.10      4.95 o 
  -5   9   6        4.40        8.82      4.53 o 
  -4   9   6       30.61       44.96      7.46 o 
  -3   9   6       21.46       22.77      4.64 o 
  -2   9   6       14.00       12.29      4.19 o 
  -1   9   6        1.36        4.66      3.40 o 
   0   9   6        0.39        2.01      2.36 o 
   1   9   6        1.49        1.21      3.82 o 
   2   9   6        0.04        2.29      7.55 o 
   3   9   6        0.06        1.66      4.10 o 
   4   9   6       17.23        5.48      4.59 o 
  -8  10   6        0.32        3.09      3.31 o 
  -7  10   6        1.94        3.49      3.49 o 
  -6  10   6        0.31        0.71      3.40 o 
  -5  10   6        0.79        2.50      3.09 o 
  -4  10   6        2.10        0.19      3.62 o 
  -3  10   6        1.03        3.80      7.35 o 
  -2  10   6        3.14        2.81      4.04 o 
  -1  10   6        0.57        0.17      4.70 o 
   0  10   6        6.07        0.93      2.79 o 
   1  10   6        8.03        9.02      6.22 o 
   2  10   6        1.28        1.43      4.11 o 
   3  10   6        2.67        3.85      3.85 o 
  -6  11   6        0.00        1.32      4.36 o 
  -5  11   6        7.60        3.32      4.69 o 
  -4  11   6        1.35        0.66      5.94 o 
  -3  11   6        0.30        2.13      6.54 o 
  -2  11   6        7.25        1.72      6.66 o 
  -1  11   6        8.95       10.36      6.01 o 
   0  11   6       10.02       13.71      2.94 o 
   1  11   6       21.05       16.06      4.28 o 
 -12   1   7        3.10        0.93      4.07 o 
 -11   1   7        1.53        4.41      8.26 o 
 -10   1   7        0.35        8.87      3.38 o 
  -9   1   7        0.01        2.03      7.31 o 
  -8   1   7       13.30       12.17      5.04 o 
  -7   1   7        0.26        4.91      3.56 o 
  -6   1   7        0.35        3.24      3.24 o 
  -5   1   7       26.35       30.66      5.77 o 
  -4   1   7        2.05        0.32      6.27 o 
  -3   1   7       25.56       31.91      7.05 o 
  -2   1   7       34.01       37.92      4.64 o 
  -1   1   7        8.75        8.21      3.11 o 
   0   1   7       54.79       54.67      3.85 o 
   1   1   7        7.29        3.74      5.08 o 
   2   1   7        0.96        2.62      3.70 o 
   3   1   7       80.63       84.78      6.45 o 
   4   1   7       29.25       30.10     10.90 o 
   5   1   7        0.18        4.70      4.70 o 
   6   1   7       17.56       19.54      4.98 o 
 -12   2   7        0.39        6.71      6.71 o 
 -11   2   7        3.13        7.35      3.48 o 
 -10   2   7       17.43       11.48      4.57 o 
  -9   2   7        1.96        0.52      3.58 o 
  -8   2   7      245.25      242.52      8.78 o 
  -7   2   7       51.06       65.71      5.36 o 
  -6   2   7        2.90        1.09      3.38 o 
  -5   2   7        3.23        5.78      2.94 o 
  -4   2   7        0.44        0.51      3.09 o 
  -3   2   7       43.76       47.21      4.79 o 
  -2   2   7       68.68       68.93      5.41 o 
  -1   2   7       20.87       28.04      3.71 o 
   0   2   7       47.01       41.76      3.07 o 
   1   2   7       14.11       14.04      3.72 o 
   2   2   7        0.00        0.36      3.29 o 
   3   2   7        2.39        0.70      3.95 o 
   4   2   7       47.92       35.21      5.62 o 
   5   2   7       36.87       35.71      7.74 o 
   6   2   7        9.92        0.56      5.65 o 
 -12   3   7        1.76        3.29      3.84 o 
 -11   3   7        0.34        2.04      3.81 o 
 -10   3   7        0.54        0.25      3.89 o 
  -9   3   7        3.24        3.57      4.25 o 
  -8   3   7       13.27       14.26      3.76 o 
  -7   3   7        0.89        0.21      3.28 o 
  -6   3   7       10.86        7.94      4.74 o 
  -5   3   7        1.48        4.06      4.06 o 
  -4   3   7        5.47        0.20      3.05 o 
  -3   3   7       51.02       54.03      9.72 o 
  -2   3   7       10.48       10.33      3.71 o 
  -1   3   7        3.78        1.80      3.31 o 
   0   3   7        0.29        0.31      4.25 o 
   1   3   7        3.09        5.56      8.63 o 
   2   3   7        0.54        3.37      3.37 o 
   3   3   7        2.65        3.36      3.53 o 
   4   3   7       24.64       15.40      5.92 o 
   5   3   7       25.57       27.40      5.42 o 
   6   3   7        1.81        2.92      6.55 o 
 -11   4   7        0.44        7.35      3.55 o 
 -10   4   7        0.24        1.46      3.76 o 
  -9   4   7        4.97        4.22      3.76 o 
  -8   4   7        7.78        9.13      5.74 o 
  -7   4   7        0.25        1.91      3.76 o 
  -6   4   7       17.87       14.38      3.59 o 
  -5   4   7        4.41        7.33      2.90 o 
  -4   4   7        6.10       13.27      5.04 o 
  -3   4   7        5.59        6.54      4.61 o 
  -2   4   7        2.22        4.01      3.90 o 
  -1   4   7       11.49       12.81      4.95 o 
   0   4   7        0.72        0.18      2.31 o 
   1   4   7        7.64        8.84      3.46 o 
   2   4   7       12.64        5.03      3.76 o 
   3   4   7        5.49        1.97      3.92 o 
   4   4   7        7.99        9.76      5.05 o 
   5   4   7       12.52        2.66      4.38 o 
 -11   5   7        7.50       14.28      4.23 o 
 -10   5   7        0.37        3.90      3.90 o 
  -9   5   7        2.02        1.92      3.76 o 
  -8   5   7        8.44        7.58      3.74 o 
  -7   5   7       31.90       29.33      4.48 o 
  -6   5   7       11.84       11.20      4.15 o 
  -5   5   7       16.10       15.91      4.60 o 
  -4   5   7        8.01        6.03      3.30 o 
  -3   5   7       20.76       18.80      4.12 o 
  -2   5   7        0.05        3.65      5.05 o 
  -1   5   7       31.36       32.30      4.34 o 
   0   5   7        8.97        5.74      2.67 o 
   1   5   7       17.41       11.97      3.65 o 
   2   5   7       16.37       14.98      3.78 o 
   3   5   7        9.21       13.56      4.36 o 
   4   5   7        2.85        2.38      3.77 o 
   5   5   7        2.70        5.21      8.55 o 
 -10   6   7        0.78        3.43      6.50 o 
  -9   6   7       11.08        9.80      9.98 o 
  -8   6   7        2.36        3.27      3.28 o 
  -7   6   7       50.45       51.75      5.05 o 
  -6   6   7       97.05       91.95      5.96 o 
  -5   6   7       11.77       10.13      3.67 o 
  -4   6   7       38.50       43.66      5.13 o 
  -3   6   7        4.01        7.01      7.86 o 
  -2   6   7       12.77       13.17      4.12 o 
  -1   6   7        2.93        7.12      4.59 o 
   0   6   7       25.37       34.07      3.13 o 
   1   6   7       60.03       67.28      8.60 o 
   2   6   7       10.24        8.26      3.70 o 
   3   6   7        5.61        0.82      6.61 o 
   4   6   7        6.98       12.27      5.17 o 
 -10   7   7        2.76        2.36      3.70 o 
  -9   7   7        0.64        4.84      4.84 o 
  -8   7   7        6.39        1.79      3.69 o 
  -7   7   7       23.76       26.59      4.37 o 
  -6   7   7        1.13        3.74      3.74 o 
  -5   7   7       16.48       12.26      4.10 o 
  -4   7   7       21.03       21.50      4.21 o 
  -3   7   7        7.77        6.49      3.97 o 
  -2   7   7       11.07       13.44      3.86 o 
  -1   7   7        1.68        0.55      3.75 o 
   0   7   7        0.45        1.28      2.66 o 
   1   7   7        3.10        5.09      3.70 o 
   2   7   7       11.56        4.98      3.43 o 
   3   7   7       10.04        9.85      3.16 o 
   4   7   7        5.70        8.06      3.61 o 
  -9   8   7        0.35        2.29      3.85 o 
  -8   8   7        1.59        1.84      3.50 o 
  -7   8   7        3.47        6.82      5.48 o 
  -6   8   7        0.35        3.38      3.38 o 
  -5   8   7        0.00        0.44      4.66 o 
  -4   8   7        1.36        7.25      6.61 o 
  -3   8   7       10.92        2.81      4.25 o 
  -2   8   7       15.61       21.09      5.04 o 
  -1   8   7        0.88        4.63      3.74 o 
   0   8   7        0.17        3.28      2.41 o 
   1   8   7        0.21        0.73      3.63 o 
   2   8   7        0.72        0.18      3.30 o 
   3   8   7        4.94        2.06      4.91 o 
  -8   9   7        0.95        4.99      4.99 o 
  -7   9   7        4.40        0.99      3.56 o 
  -6   9   7        0.11        0.44      3.20 o 
  -5   9   7        0.43        1.12      3.36 o 
  -4   9   7        2.54        3.69      8.72 o 
  -3   9   7        0.71        0.34      3.52 o 
  -2   9   7       11.09        8.90      6.82 o 
  -1   9   7        8.82       13.88      3.99 o 
   0   9   7        3.71        3.95      2.77 o 
   1   9   7        0.61        3.12      3.56 o 
  -6  10   7        0.02        3.90      4.67 o 
  -5  10   7        4.12        7.08      3.22 o 
  -4  10   7        5.33        2.12      3.13 o 
  -3  10   7        5.83        2.94      7.02 o 
  -2  10   7       28.49       22.40      4.98 o 
  -1  10   7       66.40       48.15      5.47 o 
 -11   0   8        7.10        6.15      6.15 o 
 -10   0   8       56.56       41.20      7.23 o 
  -9   0   8        1.00       13.41      6.45 o 
  -8   0   8       60.32       38.89      9.41 o 
  -7   0   8      141.44      177.56     11.72 o 
  -6   0   8       53.10       49.48      7.85 o 
  -5   0   8       38.26       36.71      6.15 o 
  -4   0   8       23.12        9.67      6.60 o 
  -3   0   8       10.18        9.71      4.94 o 
  -2   0   8      101.47      105.56      9.37 o 
  -1   0   8        2.99        9.97      6.14 o 
   0   0   8        0.78        6.84      3.28 o 
   1   0   8        2.49        5.45      5.45 o 
   2   0   8        3.98        7.73      5.46 o 
   3   0   8       19.10       29.17      6.90 o 
   4   0   8        4.50        0.60      5.89 o 
 -11   1   8        2.57        0.88      6.15 o 
 -10   1   8        1.16        7.13      4.00 o 
  -9   1   8        2.03        2.88      4.26 o 
  -8   1   8       21.66       17.13      4.75 o 
  -7   1   8        2.20        4.08      4.15 o 
  -6   1   8       11.95       13.94      3.87 o 
  -5   1   8        1.48        4.50      4.50 o 
  -4   1   8       17.99       22.11      3.67 o 
  -3   1   8       31.66       27.40      4.16 o 
  -2   1   8       12.66        9.86      7.52 o 
  -1   1   8        0.80        0.73      3.36 o 
   0   1   8        0.70        0.39      2.26 o 
   1   1   8        0.99        5.98      6.94 o 
   2   1   8        4.34        4.05      4.05 o 
   3   1   8        1.63        2.62      4.35 o 
   4   1   8       27.64       24.31      5.33 o 
 -11   2   8        0.40        2.78      8.98 o 
 -10   2   8        0.76        0.27      4.25 o 
  -9   2   8        0.33        0.33      4.19 o 
  -8   2   8        0.15        0.41      8.49 o 
  -7   2   8        2.71        0.79      3.99 o 
  -6   2   8        7.15        2.32      4.36 o 
  -5   2   8        0.99        1.89      3.14 o 
  -4   2   8        1.27        3.01      3.30 o 
  -3   2   8        2.20        3.89      3.52 o 
  -2   2   8        4.14        8.31      4.15 o 
  -1   2   8       21.30       24.69      4.34 o 
   0   2   8        7.87        5.24      2.44 o 
   1   2   8        0.97        2.76      3.51 o 
   2   2   8        0.47        1.06      5.89 o 
   3   2   8       11.20       10.17      6.14 o 
   4   2   8       43.21       40.92      5.92 o 
 -10   3   8        0.01        2.18      4.09 o 
  -9   3   8        0.12        2.30      4.02 o 
  -8   3   8        2.06        2.57      4.08 o 
  -7   3   8       21.82       24.79      4.59 o 
  -6   3   8       17.42       16.95      4.15 o 
  -5   3   8        8.89        8.78      3.72 o 
  -4   3   8       12.18       11.04      8.89 o 
  -3   3   8        2.63        3.61      4.04 o 
  -2   3   8       15.97       15.43      4.74 o 
  -1   3   8        1.41        3.70      3.55 o 
   0   3   8       10.01       16.81      2.50 o 
   1   3   8        1.90        3.82      3.82 o 
   2   3   8        0.00        3.37      4.98 o 
   3   3   8        0.00        3.04      3.56 o 
 -10   4   8        0.68        1.38      3.76 o 
  -9   4   8        5.15        1.91      5.09 o 
  -8   4   8        0.07        0.57      3.66 o 
  -7   4   8        4.71        2.61      3.57 o 
  -6   4   8       28.84       24.72      5.97 o 
  -5   4   8       19.82       19.17      4.08 o 
  -4   4   8        0.07        0.35      4.00 o 
  -3   4   8        4.89        7.88      4.15 o 
  -2   4   8       49.88       61.43      5.94 o 
  -1   4   8        1.91        6.48      3.04 o 
   0   4   8       77.25       72.30      4.01 o 
   1   4   8        0.21        0.29      3.40 o 
   2   4   8        0.29        5.40      7.75 o 
   3   4   8        1.37        1.77      4.99 o 
 -10   5   8        1.27        3.92      5.80 o 
  -9   5   8        1.44        0.76      4.05 o 
  -8   5   8        0.57        9.73      7.36 o 
  -7   5   8        6.64       11.89      8.10 o 
  -6   5   8        4.20        2.04      3.83 o 
  -5   5   8        1.74        2.42      3.83 o 
  -4   5   8        3.04        1.40      3.45 o 
  -3   5   8        9.88       16.36      4.37 o 
  -2   5   8       25.24       21.75      5.00 o 
  -1   5   8        0.60        5.25      4.87 o 
   0   5   8        4.41        2.33      2.41 o 
   1   5   8        0.66        0.94      3.38 o 
   2   5   8        1.24        4.57      5.32 o 
   3   5   8        1.70        0.72      3.49 o 
  -9   6   8        0.02        0.70      3.36 o 
  -8   6   8        0.89        2.46      3.41 o 
  -7   6   8        0.39        5.80      3.82 o 
  -6   6   8        0.02        3.51      3.51 o 
  -5   6   8        0.69        2.42     11.12 o 
  -4   6   8        4.79        1.43      3.72 o 
  -3   6   8        7.97       14.41      5.38 o 
  -2   6   8       11.43       11.74      4.88 o 
  -1   6   8        3.85        5.08      6.82 o 
   0   6   8        3.22        3.17      2.55 o 
   1   6   8        3.47        9.77      5.13 o 
   2   6   8        1.00        1.34      3.26 o 
  -8   7   8        0.14        4.26      4.26 o 
  -7   7   8        4.02       10.50      3.08 o 
  -6   7   8        0.03        0.40      3.54 o 
  -5   7   8        0.91        3.77      3.77 o 
  -4   7   8       15.02       12.84      4.52 o 
  -3   7   8        1.87        4.46      4.46 o 
  -2   7   8        3.35        8.76      4.08 o 
  -1   7   8       23.79       29.27     11.18 o 
   0   7   8        8.35       12.51      2.76 o 
   1   7   8       13.10        9.12      4.01 o 
  -6   8   8        7.69        7.12      3.09 o 
  -5   8   8        5.15        8.86      3.62 o 
  -4   8   8        3.00        6.31      6.81 o 
  -3   8   8       31.55       23.62      4.60 o 
  -2   8   8       12.90        3.54      4.41 o 
  -1   8   8       34.58       21.50      4.71 o 
  -9   1   9        2.52        5.65      3.82 o 
  -8   1   9        2.50        2.51      4.20 o 
  -7   1   9        1.53       10.31      3.68 o 
  -6   1   9        7.51        5.77      5.71 o 
  -5   1   9        6.34        3.87      3.65 o 
  -4   1   9        0.76        0.67      3.67 o 
  -3   1   9        4.74        4.44      8.48 o 
  -2   1   9        9.05        4.12      6.36 o 
  -1   1   9        1.06        3.46      5.17 o 
   0   1   9        2.03        1.79      2.24 o 
   1   1   9        5.00        7.95      3.78 o 
  -9   2   9        0.45        2.77      3.83 o 
  -8   2   9        0.22        4.48      3.66 o 
  -7   2   9       34.15       27.65      5.03 o 
  -6   2   9       29.47       30.38      4.29 o 
  -5   2   9        1.79        0.43      3.75 o 
  -4   2   9        1.17        0.81      3.93 o 
  -3   2   9        9.11       14.73      3.83 o 
  -2   2   9       17.02       26.84      5.03 o 
  -1   2   9        7.04        5.23      4.07 o 
   0   2   9        6.89        6.33      2.31 o 
   1   2   9        5.68        6.89      3.44 o 
  -8   3   9        5.83        2.44      3.85 o 
  -7   3   9        1.29        0.88      5.83 o 
  -6   3   9        8.44        5.55      3.82 o 
  -5   3   9        0.53        2.07      6.41 o 
  -4   3   9        8.14       11.98      8.01 o 
  -3   3   9        0.23        5.01      5.01 o 
  -2   3   9       17.62       14.69      6.71 o 
  -1   3   9        6.09        4.06      4.06 o 
   0   3   9        1.88        0.06      2.29 o 
  -8   4   9        1.87        7.57      3.41 o 
  -7   4   9        6.25        8.44      3.40 o 
  -6   4   9        1.97        0.10      9.98 o 
  -5   4   9        1.43        1.44      3.66 o 
  -4   4   9        4.06        6.09      4.26 o 
  -3   4   9        0.02        1.96      4.07 o 
  -2   4   9        0.44        0.93      3.83 o 
  -1   4   9        0.10        3.61      3.61 o 
   0   4   9        1.74        2.24      2.46 o 
  -7   5   9        7.92        9.19      3.71 o 
  -6   5   9        5.85       10.40      3.55 o 
  -5   5   9        5.19        3.24      9.67 o 
  -4   5   9        6.13        0.78      4.07 o 
  -3   5   9        9.83        5.73      4.21 o 
  -2   5   9        2.28        2.85      4.21 o 
  -1   5   9        0.56        0.84      9.50 o 
  -4   6   9        9.47        8.11      5.45 o 
                                                 
